# Supplementary material for: Integrative taxonomic revision of the land snail genus Sarika Godwin-Austen, 1907 in Thailand, with descriptions of nine new species (Eupulmonata, Ariophantidae)
Source: Zookeys. 2020 Oct 20;976:1–100. doi: 10.3897/zookeys.976.53859 (PMC7591553; doi:10.3897/zookeys.976.53859)
Supplement: XML Treatment for Sarika heptagyra [file zookeys.976.53859-treatment6.xml]

<!DOCTYPE tp:taxon-treatment
  PUBLIC "-//TaxonX//DTD Taxonomic Treatment Publishing DTD v0 20100105//EN" "tax-treatment-NSO.dtd">
<tp:taxon-treatment xmlns:tp="http://www.plazi.org/taxpub"><tp:treatment-meta><kwd-group><label>Taxon classification</label><kwd><named-content xmlns:xlink="http://www.w3.org/1999/xlink" content-type="kingdom">Animalia</named-content></kwd><kwd><named-content xmlns:xlink="http://www.w3.org/1999/xlink" content-type="order">Stylommatophora</named-content></kwd><kwd><named-content xmlns:xlink="http://www.w3.org/1999/xlink" content-type="family">Ariophantidae</named-content></kwd></kwd-group><mixed-citation publication-type="journal"><person-group><name><surname>Pholyotha</surname><given-names>Arthit</given-names></name><name><surname>Sutcharit</surname><given-names>Chirasak</given-names></name><name><surname>Tongkerd</surname><given-names>Piyoros</given-names></name><name><surname>Panha</surname><given-names>Somsak</given-names></name></person-group><article-title>Integrative taxonomic revision of the land snail genus <italic><tp:taxon-name><tp:taxon-name-part taxon-name-part-type="genus" reg="Sarika">Sarika</tp:taxon-name-part></tp:taxon-name></italic> Godwin-Austen, 1907 in Thailand, with descriptions of nine new species (<tp:taxon-name><tp:taxon-name-part taxon-name-part-type="suborder">Eupulmonata</tp:taxon-name-part></tp:taxon-name>, <tp:taxon-name><tp:taxon-name-part taxon-name-part-type="family">Ariophantidae</tp:taxon-name-part></tp:taxon-name>)</article-title><source>Zookeys</source><day>20</day><month>10</month><year>2020</year><volume>976</volume><fpage>1</fpage><lpage>100</lpage><pub-id pub-id-type="doi">10.3897/zookeys.976.53859</pub-id></mixed-citation></tp:treatment-meta><tp:nomenclature><tp:taxon-name><object-id xmlns:xlink="http://www.w3.org/1999/xlink" content-type="arpha" xlink:type="simple">8B432B41-C9A8-555F-A643-9D4811579F39</object-id>
                <tp:taxon-name-part taxon-name-part-type="genus" reg="Sarika">Sarika</tp:taxon-name-part>
                <tp:taxon-name-part taxon-name-part-type="species" reg="heptagyra">heptagyra</tp:taxon-name-part>
              </tp:taxon-name><tp:taxon-authority>(Möllendorff, 1902)</tp:taxon-authority><xref ref-type="fig" rid="F1">Figs 1</xref><xref ref-type="fig" rid="F6">, 6</xref><xref ref-type="fig" rid="F10">, 10A</xref><xref ref-type="fig" rid="F17">, 17D–F</xref><xref ref-type="fig" rid="F18">, 18C, D</xref><xref ref-type="fig" rid="F20">, 20</xref><xref ref-type="fig" rid="F30">, 30E</xref><tp:nomenclature-citation-list><tp:nomenclature-citation><tp:taxon-name>
                    <tp:taxon-name-part taxon-name-part-type="genus" reg="Macrochlamys">Macrochlamys</tp:taxon-name-part> <tp:taxon-name-part taxon-name-part-type="species" reg="heptagyra">heptagyra</tp:taxon-name-part></tp:taxon-name><comment><xref ref-type="bibr" rid="B49">Möllendorff 1902</xref>: 155. Type locality: “Kanburi” [Kanchanaburi Province, Thailand].</comment></tp:nomenclature-citation><tp:nomenclature-citation><tp:taxon-name>
                    <tp:taxon-name-part taxon-name-part-type="genus" reg="Nanina">Nanina</tp:taxon-name-part> (<tp:taxon-name-part taxon-name-part-type="subgenus" reg="Macrochlamys">Macrochlamys</tp:taxon-name-part>) <tp:taxon-name-part taxon-name-part-type="species" reg="heptagyra">heptagyra</tp:taxon-name-part></tp:taxon-name><comment>: <xref ref-type="bibr" rid="B19">Fischer and Dautzenberg 1904</xref>: 395.</comment></tp:nomenclature-citation></tp:nomenclature-citation-list></tp:nomenclature><tp:treatment-sec sec-type="type material" id="SECID0EYQCK"><title>Type material.</title><p><bold><italic>Syntypes</italic></bold><named-content xmlns:xlink="http://www.w3.org/1999/xlink" content-type="dwc:institutional_code" xlink:type="simple">SMF</named-content> 227096 (Fig. <xref ref-type="fig" rid="F17">17D</xref>), <named-content xmlns:xlink="http://www.w3.org/1999/xlink" content-type="dwc:institutional_code" xlink:type="simple">SMF</named-content> 227097/3 (three shells; Fig. <xref ref-type="fig" rid="F17">17E</xref>) from Siam: Kanburi [Kanchanaburi, Thailand].</p><fig id="F10" position="float" orientation="portrait"><object-id xmlns:xlink="http://www.w3.org/1999/xlink" content-type="doi" xlink:type="simple">10.3897/zookeys.976.53859.figure10</object-id><object-id xmlns:xlink="http://www.w3.org/1999/xlink" content-type="arpha" xlink:type="simple">58599ED9-9506-5F23-889B-0BF4CB49C838</object-id><label>Figure 10.</label><caption><p>Living snails of group I: <italic><tp:taxon-name><tp:taxon-name-part taxon-name-part-type="genus" reg="Sarika">Sarika</tp:taxon-name-part> <tp:taxon-name-part taxon-name-part-type="species" reg="resplendens">resplendens</tp:taxon-name-part></tp:taxon-name></italic> group. <bold>A</bold><italic><tp:taxon-name><tp:taxon-name-part taxon-name-part-type="genus" reg="Sarika">Sarika</tp:taxon-name-part> <tp:taxon-name-part taxon-name-part-type="species" reg="heptagyra">heptagyra</tp:taxon-name-part></tp:taxon-name></italic> specimen <named-content xmlns:xlink="http://www.w3.org/1999/xlink" content-type="dwc:institutional_code" xlink:type="simple">CUMZ</named-content> 7279 <bold>B</bold><italic><tp:taxon-name><tp:taxon-name-part taxon-name-part-type="genus" reg="Sarika">S.</tp:taxon-name-part> <tp:taxon-name-part taxon-name-part-type="species" reg="kawtaoensis">kawtaoensis</tp:taxon-name-part></tp:taxon-name></italic> specimen <named-content xmlns:xlink="http://www.w3.org/1999/xlink" content-type="dwc:institutional_code" xlink:type="simple">CUMZ</named-content> 7738 <bold>C</bold><italic><tp:taxon-name><tp:taxon-name-part taxon-name-part-type="genus" reg="Sarika">S.</tp:taxon-name-part> <tp:taxon-name-part taxon-name-part-type="species" reg="caligina">caligina</tp:taxon-name-part></tp:taxon-name></italic> sp. nov. paratype <named-content xmlns:xlink="http://www.w3.org/1999/xlink" content-type="dwc:institutional_code" xlink:type="simple">CUMZ</named-content> 7245 <bold>D</bold><italic><tp:taxon-name><tp:taxon-name-part taxon-name-part-type="genus" reg="Sarika">S.</tp:taxon-name-part> <tp:taxon-name-part taxon-name-part-type="species" reg="lactospira">lactospira</tp:taxon-name-part></tp:taxon-name></italic> sp. nov. paratype <named-content xmlns:xlink="http://www.w3.org/1999/xlink" content-type="dwc:institutional_code" xlink:type="simple">CUMZ</named-content> 7287 <bold>E</bold><italic><tp:taxon-name><tp:taxon-name-part taxon-name-part-type="genus" reg="Sarika">S.</tp:taxon-name-part> <tp:taxon-name-part taxon-name-part-type="species" reg="megalogyne">megalogyne</tp:taxon-name-part></tp:taxon-name></italic> sp. nov. paratype <named-content xmlns:xlink="http://www.w3.org/1999/xlink" content-type="dwc:institutional_code" xlink:type="simple">CUMZ</named-content> 7522 and <bold>F</bold><italic><tp:taxon-name><tp:taxon-name-part taxon-name-part-type="genus" reg="Sarika">S.</tp:taxon-name-part> <tp:taxon-name-part taxon-name-part-type="species" reg="subheptagyra">subheptagyra</tp:taxon-name-part></tp:taxon-name></italic> sp. nov. paratype <named-content xmlns:xlink="http://www.w3.org/1999/xlink" content-type="dwc:institutional_code" xlink:type="simple">CUMZ</named-content> 7507. All not to scale.</p></caption><graphic xmlns:xlink="http://www.w3.org/1999/xlink" xlink:href="zookeys-976-001-g010.jpg" position="float" orientation="portrait" xlink:type="simple" id="oo_464392.jpg"><uri content-type="original_file" xlink:type="simple">https://binary.pensoft.net/fig/464392</uri></graphic></fig></tp:treatment-sec><tp:treatment-sec sec-type="material" id="SECID0ERWCK"><title>Other material examined.</title><p><bold>Thailand-Western.</bold> Wat Dao Wadung, Sai Yok, Kanchanaburi, <named-content xmlns:xlink="http://www.w3.org/1999/xlink" content-type="dwc:verbatimCoordinates" xlink:type="simple"><named-content content-type="geo-json" specific-use="{&#34;type&#34;:&#34;Point&#34;,&#34;coordinates&#34;:[98.834639,14.473139]}" id="NCID0E3WCK" xlink:type="simple">14°28'23.3"N, 98°50'04.7"E</named-content></named-content>: <named-content xmlns:xlink="http://www.w3.org/1999/xlink" content-type="dwc:institutional_code" xlink:type="simple">CUMZ</named-content> 7232, 7280, 7285. Limestone outcrop in Sai Yok, Sai Yok, Kanchanaburi, <named-content xmlns:xlink="http://www.w3.org/1999/xlink" content-type="dwc:verbatimCoordinates" xlink:type="simple"><named-content content-type="geo-json" specific-use="{&#34;type&#34;:&#34;Point&#34;,&#34;coordinates&#34;:[98.930556,14.379444]}" id="NCID0EMXCK" xlink:type="simple">14°22'46.0"N, 98°55'50.0"E</named-content></named-content>: <named-content xmlns:xlink="http://www.w3.org/1999/xlink" content-type="dwc:institutional_code" xlink:type="simple">CUMZ</named-content> 7282. Limestone outcrop in Khao Chot, Si Sawat, Kanchanaburi, <named-content xmlns:xlink="http://www.w3.org/1999/xlink" content-type="dwc:verbatimCoordinates" xlink:type="simple"><named-content content-type="geo-json" specific-use="{&#34;type&#34;:&#34;Point&#34;,&#34;coordinates&#34;:[99.286000,14.661583]}" id="NCID0E3XCK" xlink:type="simple">14°39'41.7"N, 99°17'09.6"E</named-content></named-content>: <named-content xmlns:xlink="http://www.w3.org/1999/xlink" content-type="dwc:institutional_code" xlink:type="simple">CUMZ</named-content> 7281. Erawan waterfall, Si Sawat, Kanchanaburi, <named-content xmlns:xlink="http://www.w3.org/1999/xlink" content-type="dwc:verbatimCoordinates" xlink:type="simple"><named-content content-type="geo-json" specific-use="{&#34;type&#34;:&#34;Point&#34;,&#34;coordinates&#34;:[99.143972,14.368639]}" id="NCID0EMYCK" xlink:type="simple">14°22'07.1"N, 99°08'38.3"E</named-content></named-content>: <named-content xmlns:xlink="http://www.w3.org/1999/xlink" content-type="dwc:institutional_code" xlink:type="simple">CUMZ</named-content> 7283. Limestone outcrop in Tha Kradan, Si Sawat, Kanchanaburi, <named-content xmlns:xlink="http://www.w3.org/1999/xlink" content-type="dwc:verbatimCoordinates" xlink:type="simple"><named-content content-type="geo-json" specific-use="{&#34;type&#34;:&#34;Point&#34;,&#34;coordinates&#34;:[99.143972,14.375500]}" id="NCID0E3YCK" xlink:type="simple">14°22'31.8"N, 99°08'38.3"E</named-content></named-content>: <named-content xmlns:xlink="http://www.w3.org/1999/xlink" content-type="dwc:institutional_code" xlink:type="simple">CUMZ</named-content> 7284. Kroeng Krawia, Thong Pha Phum, Kanchanaburi, <named-content xmlns:xlink="http://www.w3.org/1999/xlink" content-type="dwc:verbatimCoordinates" xlink:type="simple"><named-content content-type="geo-json" specific-use="{&#34;type&#34;:&#34;Point&#34;,&#34;coordinates&#34;:[98.663278,14.940194]}" id="NCID0EMZCK" xlink:type="simple">14°56'24.7"N, 98°39'47.8"E</named-content></named-content>: <named-content xmlns:xlink="http://www.w3.org/1999/xlink" content-type="dwc:institutional_code" xlink:type="simple">CUMZ</named-content> 7279. Wat Uthum Phon Wanaram (Tham Khao Noi), Thong Pha Phum, Kanchanaburi, <named-content xmlns:xlink="http://www.w3.org/1999/xlink" content-type="dwc:verbatimCoordinates" xlink:type="simple"><named-content content-type="geo-json" specific-use="{&#34;type&#34;:&#34;Point&#34;,&#34;coordinates&#34;:[98.525750,14.697806]}" id="NCID0E3ZCK" xlink:type="simple">14°41'52.1"N, 98°31'32.7"E</named-content></named-content>: <named-content xmlns:xlink="http://www.w3.org/1999/xlink" content-type="dwc:institutional_code" xlink:type="simple">CUMZ</named-content> 7231 (Fig. <xref ref-type="fig" rid="F17">17F</xref>).</p></tp:treatment-sec><tp:treatment-sec sec-type="diagnosis" id="SECID0EN1CK"><title>Diagnosis.</title><p>Shell large, strongly depressed and well-rounded to slightly shouldered body whorl. Animal with pale grey body and five mantle lobes. Genitalia with straight epiphallic caecum and cuboidal penial pilasters. Tail filament of spermatophore near sperm sac with three spines and terminal part of tail filament more than ca. one-fourth of its length with series of several branching spines.</p><fig id="F11" position="float" orientation="portrait"><object-id xmlns:xlink="http://www.w3.org/1999/xlink" content-type="doi" xlink:type="simple">10.3897/zookeys.976.53859.figure11</object-id><object-id xmlns:xlink="http://www.w3.org/1999/xlink" content-type="arpha" xlink:type="simple">135CFBA2-37BC-5F3E-975A-251C3B7E0E26</object-id><label>Figure 11.</label><caption><p>Shells of group I: <italic><tp:taxon-name><tp:taxon-name-part taxon-name-part-type="genus" reg="Sarika">Sarika</tp:taxon-name-part> <tp:taxon-name-part taxon-name-part-type="species" reg="resplendens">resplendens</tp:taxon-name-part></tp:taxon-name></italic> group. <bold>A, B</bold><italic><tp:taxon-name><tp:taxon-name-part taxon-name-part-type="genus" reg="Sarika">Sarika</tp:taxon-name-part> <tp:taxon-name-part taxon-name-part-type="species" reg="resplendens">resplendens</tp:taxon-name-part></tp:taxon-name></italic><bold>A</bold> specimen <named-content xmlns:xlink="http://www.w3.org/1999/xlink" content-type="dwc:institutional_code" xlink:type="simple">NHMUK</named-content> 1898.5.18.157 and <bold>B</bold> specimen <named-content xmlns:xlink="http://www.w3.org/1999/xlink" content-type="dwc:institutional_code" xlink:type="simple">CUMZ</named-content> 7815 <bold>C, D</bold><italic><tp:taxon-name><tp:taxon-name-part taxon-name-part-type="genus" reg="Sarika">S.</tp:taxon-name-part> <tp:taxon-name-part taxon-name-part-type="species" reg="dohrniana">dohrniana</tp:taxon-name-part></tp:taxon-name></italic><bold>C</bold> syntype <named-content xmlns:xlink="http://www.w3.org/1999/xlink" content-type="dwc:institutional_code" xlink:type="simple">NHMUK</named-content> 20160046 and <bold>D</bold> specimen <named-content xmlns:xlink="http://www.w3.org/1999/xlink" content-type="dwc:institutional_code" xlink:type="simple">CUMZ</named-content> 7611. <bold>E, F</bold><italic><tp:taxon-name><tp:taxon-name-part taxon-name-part-type="genus" reg="Sarika">S.</tp:taxon-name-part> <tp:taxon-name-part taxon-name-part-type="species" reg="obesior">obesior</tp:taxon-name-part></tp:taxon-name></italic><bold>E</bold> specimen <named-content xmlns:xlink="http://www.w3.org/1999/xlink" content-type="dwc:institutional_code" xlink:type="simple">CUMZ</named-content> 7675 and <bold>F</bold> specimen <named-content xmlns:xlink="http://www.w3.org/1999/xlink" content-type="dwc:institutional_code" xlink:type="simple">CUMZ</named-content> 7673.</p></caption><graphic xmlns:xlink="http://www.w3.org/1999/xlink" xlink:href="zookeys-976-001-g011.jpg" position="float" orientation="portrait" xlink:type="simple" id="oo_464393.jpg"><uri content-type="original_file" xlink:type="simple">https://binary.pensoft.net/fig/464393</uri></graphic></fig></tp:treatment-sec><tp:treatment-sec sec-type="description" id="SECID0EN5CK"><title>Description.</title><p><bold><italic>Shell</italic>.</bold> Shell strongly depressed, large size (shell width up to 27.9 mm, shell height up to 13.1 mm) and rather thin. Shell surface smooth and glossy; shell colour pale yellowish brown to very pale brown. Whorls 6–7, increasing regularly; body whorl large, rounded to slightly shouldered. Spire slightly elevated; suture rather impressed. Aperture crescent-shaped and obliquely opened. Peristome simple. Columellar margin simple and slightly reflected near umbilicus. Umbilicus narrowly opened (Fig. <xref ref-type="fig" rid="F17">17D–F</xref>).</p><fig id="F12" position="float" orientation="portrait"><object-id xmlns:xlink="http://www.w3.org/1999/xlink" content-type="doi" xlink:type="simple">10.3897/zookeys.976.53859.figure12</object-id><object-id xmlns:xlink="http://www.w3.org/1999/xlink" content-type="arpha" xlink:type="simple">4240D65D-861C-58CA-894C-7F0160EDECA2</object-id><label>Figure 12.</label><caption><p>Genitalia of <italic><tp:taxon-name><tp:taxon-name-part taxon-name-part-type="genus" reg="Sarika">Sarika</tp:taxon-name-part> <tp:taxon-name-part taxon-name-part-type="species" reg="resplendens">resplendens</tp:taxon-name-part></tp:taxon-name></italic>. <bold>A, B</bold> specimen <named-content xmlns:xlink="http://www.w3.org/1999/xlink" content-type="dwc:institutional_code" xlink:type="simple">NHMUK</named-content> 1898.5.18.157 <bold>A</bold> general view of genital system and <bold>B</bold> internal structure of penis <bold>C, D</bold> specimen <named-content xmlns:xlink="http://www.w3.org/1999/xlink" content-type="dwc:institutional_code" xlink:type="simple">CUMZ</named-content> 7851 <bold>C</bold> general view of the genital system and <bold>D</bold> internal structure of the penis. White arrowhead indicate the end of the penis.</p></caption><graphic xmlns:xlink="http://www.w3.org/1999/xlink" xlink:href="zookeys-976-001-g012.jpg" position="float" orientation="portrait" xlink:type="simple" id="oo_464394.jpg"><uri content-type="original_file" xlink:type="simple">https://binary.pensoft.net/fig/464394</uri></graphic></fig><p><bold><italic>Genital organs</italic>.</bold> Atrium short. Penis cylindrical with thin penial sheath covering proximal penis. Inner sculpture of penis proximally more than ca. one-third of penial chamber with fine longitudinal penial pilaster to nearly smooth surface, and then modified from small to large cuboidal pilasters arranged in oblique rows. Epiphallus cylindrical, approximately as long as penis but narrower than penis. Epiphallic caecum short, straight, same diameter as epiphallus, located near middle of epiphallus. Penial retractor muscle thin and attached at tip of epiphallic caecum. Flagellum slender, approximately as long as penis. Vas deferens thin tube connecting distal epiphallus and free oviduct (Fig. <xref ref-type="fig" rid="F18">18C, D</xref>).</p><p>Vagina cylindrical, ca. one-third of penis length. Dart apparatus large, long cylindrical, and located on atrium at vagina and penis junction. Gametolytic sac enlarged and bulbous; gametolytic duct long cylindrical. Free oviduct cylindrical, nearly two times of vagina length, and proximal end encircled with thick tissue (Fig. <xref ref-type="fig" rid="F18">18C</xref>).</p><fig id="F13" position="float" orientation="portrait"><object-id xmlns:xlink="http://www.w3.org/1999/xlink" content-type="doi" xlink:type="simple">10.3897/zookeys.976.53859.figure13</object-id><object-id xmlns:xlink="http://www.w3.org/1999/xlink" content-type="arpha" xlink:type="simple">E24601D2-F0DD-55CB-9469-B4B5BE9850B0</object-id><label>Figure 13.</label><caption><p>
                    Spermatophore of <italic><tp:taxon-name><tp:taxon-name-part taxon-name-part-type="genus" reg="Sarika">Sarika</tp:taxon-name-part> <tp:taxon-name-part taxon-name-part-type="species" reg="resplendens">resplendens</tp:taxon-name-part></tp:taxon-name></italic> specimen <named-content xmlns:xlink="http://www.w3.org/1999/xlink" content-type="dwc:institutional_code" xlink:type="simple">CUMZ</named-content> 7876 <bold>A</bold> general view of the spermatophore <bold>B</bold> head filament with the position a bit twisted <bold>C–E</bold> tail filament showing <bold>C</bold> three spines located close to the sperm sac and <bold>D</bold> region with and without branching spines, and <bold>E</bold> branching spines on the tip region. Yellow arrowhead indicates the end of spines on the tip of the tail filament.</p></caption><graphic xmlns:xlink="http://www.w3.org/1999/xlink" xlink:href="zookeys-976-001-g013.jpg" position="float" orientation="portrait" xlink:type="simple" id="oo_464395.jpg"><uri content-type="original_file" xlink:type="simple">https://binary.pensoft.net/fig/464395</uri></graphic></fig><p>
                Spermatophore long and needle-shaped. Sperm sac enlarged and elongate-oval. Head filament was missing (incomplete spermatophore). Tail filament very long tube; region near sperm sac with three spines. Spine I simple, curved, and short. Spine II large and long, and branching part was missing. Spine III short and smaller than spine II, and branching part was missing. Region furthest away smooth and without spine; terminal part (more than ca. one-fourth of its length) with a series of short to long branching spines arranged in a row or encircled tail filament tip (Fig. <xref ref-type="fig" rid="F20">20</xref>).</p><fig id="F14" position="float" orientation="portrait"><object-id xmlns:xlink="http://www.w3.org/1999/xlink" content-type="doi" xlink:type="simple">10.3897/zookeys.976.53859.figure14</object-id><object-id xmlns:xlink="http://www.w3.org/1999/xlink" content-type="arpha" xlink:type="simple">D52CE86D-2874-5580-A69E-CD53152B0541</object-id><label>Figure 14.</label><caption><p>Genitalia. <bold>A, B</bold><italic><tp:taxon-name><tp:taxon-name-part taxon-name-part-type="genus" reg="Sarika">Sarika</tp:taxon-name-part> <tp:taxon-name-part taxon-name-part-type="species" reg="dohrniana">dohrniana</tp:taxon-name-part></tp:taxon-name></italic> specimen <named-content xmlns:xlink="http://www.w3.org/1999/xlink" content-type="dwc:institutional_code" xlink:type="simple">CUMZ</named-content> 7633 <bold>A</bold> general view of the genital system and <bold>B</bold> internal structure of the penis <bold>C, D</bold><italic><tp:taxon-name><tp:taxon-name-part taxon-name-part-type="genus" reg="Sarika">Sarika</tp:taxon-name-part> <tp:taxon-name-part taxon-name-part-type="species" reg="obesior">obesior</tp:taxon-name-part></tp:taxon-name></italic> specimen <named-content xmlns:xlink="http://www.w3.org/1999/xlink" content-type="dwc:institutional_code" xlink:type="simple">CUMZ</named-content> 7673 <bold>C</bold> general view of the genital system and <bold>D</bold> internal structure of penis. White arrowheads indicate the ends of the penes.</p></caption><graphic xmlns:xlink="http://www.w3.org/1999/xlink" xlink:href="zookeys-976-001-g014.jpg" position="float" orientation="portrait" xlink:type="simple" id="oo_464396.jpg"><uri content-type="original_file" xlink:type="simple">https://binary.pensoft.net/fig/464396</uri></graphic></fig><p><bold><italic><tp:taxon-name><tp:taxon-name-part taxon-name-part-type="genus" reg="Radula">Radula</tp:taxon-name-part></tp:taxon-name></italic>.</bold> Teeth with half row formula: 1–(11–12)–63. Central tooth symmetrical tricuspid; lateral teeth asymmetrical tricuspid; marginal teeth elongate bicuspid. Marginal teeth starting at approximately row number 11 or 12 (Fig. <xref ref-type="fig" rid="F30">30E</xref>).</p><p><bold><italic>External features</italic>.</bold> Animal with reticulated skin and pale grey body, dark creamy mixing with grey foot sole and slightly dark grey caudal horn. Mantle edge well developed and same colour as body (Fig. <xref ref-type="fig" rid="F10">10A</xref>).</p></tp:treatment-sec><tp:treatment-sec sec-type="distribution" id="SECID0EUGDK"><title>Distribution.</title><p>This species is known from the limestone outcrops in Kanchanaburi Province (Fig. <xref ref-type="fig" rid="F6">6</xref>).</p><fig id="F15" position="float" orientation="portrait"><object-id xmlns:xlink="http://www.w3.org/1999/xlink" content-type="doi" xlink:type="simple">10.3897/zookeys.976.53859.figure15</object-id><object-id xmlns:xlink="http://www.w3.org/1999/xlink" content-type="arpha" xlink:type="simple">DBBD38EA-C809-5644-AF87-113C92A721A1</object-id><label>Figure 15.</label><caption><p>
                    Spermatophore of <italic><tp:taxon-name><tp:taxon-name-part taxon-name-part-type="genus" reg="Sarika">Sarika</tp:taxon-name-part> <tp:taxon-name-part taxon-name-part-type="species" reg="dohrniana">dohrniana</tp:taxon-name-part></tp:taxon-name></italic> specimen <named-content xmlns:xlink="http://www.w3.org/1999/xlink" content-type="dwc:institutional_code" xlink:type="simple">CUMZ</named-content> 7633 <bold>A</bold> general view of spermatophore <bold>B</bold> head filament <bold>C, D</bold> tail filament showing <bold>C</bold> two spines located close to the sperm sac and <bold>D</bold> tip region of tail filament. Yellow arrowhead indicates the end of the spines from the tip of the tail filament.</p></caption><graphic xmlns:xlink="http://www.w3.org/1999/xlink" xlink:href="zookeys-976-001-g015.jpg" position="float" orientation="portrait" xlink:type="simple" id="oo_464397.jpg"><uri content-type="original_file" xlink:type="simple">https://binary.pensoft.net/fig/464397</uri></graphic></fig></tp:treatment-sec><tp:treatment-sec sec-type="COI analysis" id="SECID0EOIDK"><title><abbrev xmlns:xlink="http://www.w3.org/1999/xlink" xlink:title="cytochrome c oxidase subunit I" id="ABBRID0ETIDK" xlink:type="simple">COI</abbrev> analysis.</title><p>The <abbrev xmlns:xlink="http://www.w3.org/1999/xlink" xlink:title="maximum likelihood" id="ABBRID0EZIDK" xlink:type="simple">ML</abbrev> and <abbrev xmlns:xlink="http://www.w3.org/1999/xlink" xlink:title="Bayesian inference" id="ABBRID0E4IDK" xlink:type="simple">BI</abbrev> analyses showed that the specimens of <italic><tp:taxon-name><tp:taxon-name-part taxon-name-part-type="genus" reg="Sarika">S.</tp:taxon-name-part> <tp:taxon-name-part taxon-name-part-type="species" reg="heptagyra">heptagyra</tp:taxon-name-part></tp:taxon-name></italic> (n = 3) formed a monophyletic group with very strong support (Fig. <xref ref-type="fig" rid="F1">1</xref>; <abbrev xmlns:xlink="http://www.w3.org/1999/xlink" xlink:title="Bootstrap support" id="ABBRID0EQJDK" xlink:type="simple">BS</abbrev> = 100%, <abbrev xmlns:xlink="http://www.w3.org/1999/xlink" xlink:title="posterior probabilities" id="ABBRID0EUJDK" xlink:type="simple">PP</abbrev> = 1). The mean intraspecific genetic distance of <italic><tp:taxon-name><tp:taxon-name-part taxon-name-part-type="genus" reg="Sarika">S.</tp:taxon-name-part> <tp:taxon-name-part taxon-name-part-type="species" reg="heptagyra">heptagyra</tp:taxon-name-part></tp:taxon-name></italic> was 3.5% (Table <xref ref-type="table" rid="T2">2</xref>).</p></tp:treatment-sec><tp:treatment-sec sec-type="remarks" id="SECID0EHKDK"><title>Remarks.</title><p><italic><tp:taxon-name><tp:taxon-name-part taxon-name-part-type="genus" reg="Sarika">Sarika</tp:taxon-name-part> <tp:taxon-name-part taxon-name-part-type="species" reg="heptagyra">heptagyra</tp:taxon-name-part></tp:taxon-name></italic> is similar to <italic><tp:taxon-name><tp:taxon-name-part taxon-name-part-type="genus" reg="Sarika">S.</tp:taxon-name-part> <tp:taxon-name-part taxon-name-part-type="species" reg="resplendens">resplendens</tp:taxon-name-part></tp:taxon-name></italic>. According to the phylogenetic tree, the relationship between <italic><tp:taxon-name><tp:taxon-name-part taxon-name-part-type="genus" reg="Sarika">S.</tp:taxon-name-part> <tp:taxon-name-part taxon-name-part-type="species" reg="heptagyra">heptagyra</tp:taxon-name-part></tp:taxon-name></italic> and <italic><tp:taxon-name><tp:taxon-name-part taxon-name-part-type="genus" reg="Sarika">S.</tp:taxon-name-part> <tp:taxon-name-part taxon-name-part-type="species" reg="resplendens">resplendens</tp:taxon-name-part></tp:taxon-name></italic> is not clearly resolved (Fig. <xref ref-type="fig" rid="F1">1</xref>). The average interspecific sequence divergences between them were rather high at 7.7% which is in the recognised species range (4.6–12.0%) of interspecies sequence divergence of <italic><tp:taxon-name><tp:taxon-name-part taxon-name-part-type="genus" reg="Sarika">Sarika</tp:taxon-name-part></tp:taxon-name></italic> (see Table <xref ref-type="table" rid="T2">2</xref>). Therefore, we have recognised <italic><tp:taxon-name><tp:taxon-name-part taxon-name-part-type="genus" reg="Sarika">S.</tp:taxon-name-part> <tp:taxon-name-part taxon-name-part-type="species" reg="heptagyra">heptagyra</tp:taxon-name-part></tp:taxon-name></italic> and <italic><tp:taxon-name><tp:taxon-name-part taxon-name-part-type="genus" reg="Sarika">S.</tp:taxon-name-part> <tp:taxon-name-part taxon-name-part-type="species" reg="resplendens">resplendens</tp:taxon-name-part></tp:taxon-name></italic> as distinct biological species. The distinguishing character of <italic><tp:taxon-name><tp:taxon-name-part taxon-name-part-type="genus" reg="Sarika">S.</tp:taxon-name-part> <tp:taxon-name-part taxon-name-part-type="species" reg="heptagyra">heptagyra</tp:taxon-name-part></tp:taxon-name></italic> is its thin and long penial retractor muscle, while <italic><tp:taxon-name><tp:taxon-name-part taxon-name-part-type="genus" reg="Sarika">S.</tp:taxon-name-part> <tp:taxon-name-part taxon-name-part-type="species" reg="resplendens">resplendens</tp:taxon-name-part></tp:taxon-name></italic> has very large and thickened penial retractor muscle (Table <xref ref-type="table" rid="T2">2</xref>).</p><fig id="F16" position="float" orientation="portrait"><object-id xmlns:xlink="http://www.w3.org/1999/xlink" content-type="doi" xlink:type="simple">10.3897/zookeys.976.53859.figure16</object-id><object-id xmlns:xlink="http://www.w3.org/1999/xlink" content-type="arpha" xlink:type="simple">59ED217A-EF80-5D58-A353-D3E21CA01D24</object-id><label>Figure 16.</label><caption><p>
                    Spermatophore of <italic><tp:taxon-name><tp:taxon-name-part taxon-name-part-type="genus" reg="Sarika">Sarika</tp:taxon-name-part> <tp:taxon-name-part taxon-name-part-type="species" reg="obesior">obesior</tp:taxon-name-part></tp:taxon-name></italic> specimen <named-content xmlns:xlink="http://www.w3.org/1999/xlink" content-type="dwc:institutional_code" xlink:type="simple">CUMZ</named-content> 7678 <bold>A</bold> general view of the spermatophore <bold>B</bold> head filament <bold>C–E</bold> tail filament <bold>C</bold> three spines located close to the sperm sac <bold>D</bold> region with and without branching spines, and <bold>E</bold> branching spines on the tip region. Yellow arrowhead indicates the end of the spines from the tip.</p></caption><graphic xmlns:xlink="http://www.w3.org/1999/xlink" xlink:href="zookeys-976-001-g016.jpg" position="float" orientation="portrait" xlink:type="simple" id="oo_464398.jpg"><uri content-type="original_file" xlink:type="simple">https://binary.pensoft.net/fig/464398</uri></graphic></fig><p><italic><tp:taxon-name><tp:taxon-name-part taxon-name-part-type="genus" reg="Sarika">Sarika</tp:taxon-name-part> <tp:taxon-name-part taxon-name-part-type="species" reg="heptagyra">heptagyra</tp:taxon-name-part></tp:taxon-name></italic> seems to be indigenous in limestone habitats in western Thailand.</p><fig id="F17" position="float" orientation="portrait"><object-id xmlns:xlink="http://www.w3.org/1999/xlink" content-type="doi" xlink:type="simple">10.3897/zookeys.976.53859.figure17</object-id><object-id xmlns:xlink="http://www.w3.org/1999/xlink" content-type="arpha" xlink:type="simple">21AAFDEF-54E1-5D9C-9505-75EA692B3C07</object-id><label>Figure 17.</label><caption><p>Shells of group I: <italic><tp:taxon-name><tp:taxon-name-part taxon-name-part-type="genus" reg="Sarika">Sarika</tp:taxon-name-part> <tp:taxon-name-part taxon-name-part-type="species" reg="resplendens">resplendens</tp:taxon-name-part></tp:taxon-name></italic> group. <bold>A–C</bold><italic><tp:taxon-name><tp:taxon-name-part taxon-name-part-type="genus" reg="Sarika">Sarika</tp:taxon-name-part> <tp:taxon-name-part taxon-name-part-type="species" reg="limbata">limbata</tp:taxon-name-part></tp:taxon-name></italic><bold>A</bold> syntype <named-content xmlns:xlink="http://www.w3.org/1999/xlink" content-type="dwc:institutional_code" xlink:type="simple">SMF</named-content> 227100, <bold>B</bold> syntype <named-content xmlns:xlink="http://www.w3.org/1999/xlink" content-type="dwc:institutional_code" xlink:type="simple">SMF</named-content> 227101, and <bold>C</bold> specimen <named-content xmlns:xlink="http://www.w3.org/1999/xlink" content-type="dwc:institutional_code" xlink:type="simple">CUMZ</named-content> 7652 <bold>D–F</bold><italic><tp:taxon-name><tp:taxon-name-part taxon-name-part-type="genus" reg="Sarika">S.</tp:taxon-name-part> <tp:taxon-name-part taxon-name-part-type="species" reg="heptagyra">heptagyra</tp:taxon-name-part></tp:taxon-name></italic><bold>D</bold> syntype <named-content xmlns:xlink="http://www.w3.org/1999/xlink" content-type="dwc:institutional_code" xlink:type="simple">SMF</named-content> 227096 <bold>E</bold> syntype <named-content xmlns:xlink="http://www.w3.org/1999/xlink" content-type="dwc:institutional_code" xlink:type="simple">SMF</named-content> 227097, and <bold>F</bold> specimen <named-content xmlns:xlink="http://www.w3.org/1999/xlink" content-type="dwc:institutional_code" xlink:type="simple">CUMZ</named-content> 7231.</p></caption><graphic xmlns:xlink="http://www.w3.org/1999/xlink" xlink:href="zookeys-976-001-g017.jpg" position="float" orientation="portrait" xlink:type="simple" id="oo_464399.jpg"><uri content-type="original_file" xlink:type="simple">https://binary.pensoft.net/fig/464399</uri></graphic></fig></tp:treatment-sec><tp:treatment-sec><!--Section generated to contain objects referenced in tp:taxon-treatment.--><fig id="F1" position="float" orientation="portrait"><object-id xmlns:xlink="http://www.w3.org/1999/xlink" content-type="doi" xlink:type="simple">10.3897/zookeys.976.53859.figure1</object-id><object-id xmlns:xlink="http://www.w3.org/1999/xlink" content-type="arpha" xlink:type="simple">D986F81E-AD74-5F37-B436-4D259CEF023F</object-id><label>Figure 1.</label><caption><p>Maximum likelihood tree showing the relationships among species of <italic><tp:taxon-name><tp:taxon-name-part taxon-name-part-type="genus" reg="Sarika">Sarika</tp:taxon-name-part></tp:taxon-name></italic> based on the mitochondrial <abbrev xmlns:xlink="http://www.w3.org/1999/xlink" xlink:title="cytochrome c oxidase subunit I" id="ABBRID0ENMBG" xlink:type="simple">COI</abbrev> gene sequences. Numbers by the nodes are the <abbrev xmlns:xlink="http://www.w3.org/1999/xlink" xlink:title="maximum likelihood" id="ABBRID0ERMBG" xlink:type="simple">ML</abbrev> bootstrap values (left) and Bayesian posterior probabilities (right); shown only for the nodes supported by <abbrev xmlns:xlink="http://www.w3.org/1999/xlink" xlink:title="maximum likelihood" id="ABBRID0EVMBG" xlink:type="simple">ML</abbrev> or <abbrev xmlns:xlink="http://www.w3.org/1999/xlink" xlink:title="Bayesian inference" id="ABBRID0EZMBG" xlink:type="simple">BI</abbrev> (≥ 70% and ≥ 0.95). Each clade colour refers to a genus.</p></caption><graphic xmlns:xlink="http://www.w3.org/1999/xlink" xlink:href="zookeys-976-001-g001.jpg" position="float" orientation="portrait" xlink:type="simple" id="oo_464383.jpg"><uri content-type="original_file" xlink:type="simple">https://binary.pensoft.net/fig/464383</uri></graphic></fig><fig id="F6" position="float" orientation="portrait"><object-id xmlns:xlink="http://www.w3.org/1999/xlink" content-type="doi" xlink:type="simple">10.3897/zookeys.976.53859.figure6</object-id><object-id xmlns:xlink="http://www.w3.org/1999/xlink" content-type="arpha" xlink:type="simple">F5395FBA-FA07-5CF9-90A2-604703D2018B</object-id><label>Figure 6.</label><caption><p>Geographic distribution of <italic><tp:taxon-name><tp:taxon-name-part taxon-name-part-type="genus" reg="Sarika">Sarika</tp:taxon-name-part> <tp:taxon-name-part taxon-name-part-type="species" reg="caligina">caligina</tp:taxon-name-part></tp:taxon-name></italic> sp. nov., <italic><tp:taxon-name><tp:taxon-name-part taxon-name-part-type="genus" reg="Sarika">S.</tp:taxon-name-part> <tp:taxon-name-part taxon-name-part-type="species" reg="dohrniana">dohrniana</tp:taxon-name-part></tp:taxon-name></italic>, <italic><tp:taxon-name><tp:taxon-name-part taxon-name-part-type="genus" reg="Sarika">S.</tp:taxon-name-part> <tp:taxon-name-part taxon-name-part-type="species" reg="heptagyra">heptagyra</tp:taxon-name-part></tp:taxon-name></italic>, and <italic><tp:taxon-name><tp:taxon-name-part taxon-name-part-type="genus" reg="Sarika">S.</tp:taxon-name-part> <tp:taxon-name-part taxon-name-part-type="species" reg="subheptagyra">subheptagyra</tp:taxon-name-part></tp:taxon-name></italic> sp. nov. based on the specimens examined herein.</p></caption><graphic xmlns:xlink="http://www.w3.org/1999/xlink" xlink:href="zookeys-976-001-g006.jpg" position="float" orientation="portrait" xlink:type="simple" id="oo_464388.jpg"><uri content-type="original_file" xlink:type="simple">https://binary.pensoft.net/fig/464388</uri></graphic></fig><fig id="F18" position="float" orientation="portrait"><object-id xmlns:xlink="http://www.w3.org/1999/xlink" content-type="doi" xlink:type="simple">10.3897/zookeys.976.53859.figure18</object-id><object-id xmlns:xlink="http://www.w3.org/1999/xlink" content-type="arpha" xlink:type="simple">5FF5311E-4745-5966-A28E-0B6C5830D492</object-id><label>Figure 18.</label><caption><p>Genitalia. <bold>A, B</bold><italic><tp:taxon-name><tp:taxon-name-part taxon-name-part-type="genus" reg="Sarika">Sarika</tp:taxon-name-part> <tp:taxon-name-part taxon-name-part-type="species" reg="limbata">limbata</tp:taxon-name-part></tp:taxon-name></italic> specimen <named-content xmlns:xlink="http://www.w3.org/1999/xlink" content-type="dwc:institutional_code" xlink:type="simple">CUMZ</named-content> 7652 <bold>A</bold> general view of the genital system and <bold>B</bold> internal structure of penis <bold>C, D</bold><italic><tp:taxon-name><tp:taxon-name-part taxon-name-part-type="genus" reg="Sarika">S.</tp:taxon-name-part> <tp:taxon-name-part taxon-name-part-type="species" reg="heptagyra">heptagyra</tp:taxon-name-part></tp:taxon-name></italic> specimen <named-content xmlns:xlink="http://www.w3.org/1999/xlink" content-type="dwc:institutional_code" xlink:type="simple">CUMZ</named-content> 7279 <bold>C</bold> general view of the genital system and <bold>D</bold> internal structure of penis. White arrowheads indicate the ends of the penes.</p></caption><graphic xmlns:xlink="http://www.w3.org/1999/xlink" xlink:href="zookeys-976-001-g018.jpg" position="float" orientation="portrait" xlink:type="simple" id="oo_464400.jpg"><uri content-type="original_file" xlink:type="simple">https://binary.pensoft.net/fig/464400</uri></graphic></fig><fig id="F20" position="float" orientation="portrait"><object-id xmlns:xlink="http://www.w3.org/1999/xlink" content-type="doi" xlink:type="simple">10.3897/zookeys.976.53859.figure20</object-id><object-id xmlns:xlink="http://www.w3.org/1999/xlink" content-type="arpha" xlink:type="simple">6E929BF1-A49E-579F-8051-9AF1038E6079</object-id><label>Figure 20.</label><caption><p>
                    Spermatophore of <italic><tp:taxon-name><tp:taxon-name-part taxon-name-part-type="genus" reg="Sarika">Sarika</tp:taxon-name-part> <tp:taxon-name-part taxon-name-part-type="species" reg="heptagyra">heptagyra</tp:taxon-name-part></tp:taxon-name></italic> specimen <named-content xmlns:xlink="http://www.w3.org/1999/xlink" content-type="dwc:institutional_code" xlink:type="simple">CUMZ</named-content> 7232 <bold>A</bold> general view of spermatophore, <bold>B</bold> head filament, and <bold>C–E</bold> tail filament showing <bold>C</bold> three spines located close to the sperm sac <bold>D</bold> region with and without branching spines, and <bold>E</bold> branching spines on the tip region. Yellow arrowhead indicates the end of the spines from the tip.</p></caption><graphic xmlns:xlink="http://www.w3.org/1999/xlink" xlink:href="zookeys-976-001-g020.jpg" position="float" orientation="portrait" xlink:type="simple" id="oo_464402.jpg"><uri content-type="original_file" xlink:type="simple">https://binary.pensoft.net/fig/464402</uri></graphic></fig><fig id="F30" position="float" orientation="portrait"><object-id xmlns:xlink="http://www.w3.org/1999/xlink" content-type="doi" xlink:type="simple">10.3897/zookeys.976.53859.figure30</object-id><object-id xmlns:xlink="http://www.w3.org/1999/xlink" content-type="arpha" xlink:type="simple">ED376CD7-BEDE-5665-B4B6-DA768F9FC2E5</object-id><label>Figure 30.</label><caption><p>Representative <abbrev xmlns:xlink="http://www.w3.org/1999/xlink" xlink:title="scanning electron microscopy" id="ABBRID0ERWHK" xlink:type="simple">SEM</abbrev> images of the radula. <bold>A</bold><italic><tp:taxon-name><tp:taxon-name-part taxon-name-part-type="genus" reg="Sarika">Sarika</tp:taxon-name-part> <tp:taxon-name-part taxon-name-part-type="species" reg="resplendens">resplendens</tp:taxon-name-part></tp:taxon-name></italic> specimen <named-content xmlns:xlink="http://www.w3.org/1999/xlink" content-type="dwc:institutional_code" xlink:type="simple">CUMZ</named-content> 7851 <bold>B</bold><italic><tp:taxon-name><tp:taxon-name-part taxon-name-part-type="genus" reg="Sarika">S.</tp:taxon-name-part> <tp:taxon-name-part taxon-name-part-type="species" reg="dohrniana">dohrniana</tp:taxon-name-part></tp:taxon-name></italic> specimen <named-content xmlns:xlink="http://www.w3.org/1999/xlink" content-type="dwc:institutional_code" xlink:type="simple">CUMZ</named-content> 7633 <bold>C</bold><italic><tp:taxon-name><tp:taxon-name-part taxon-name-part-type="genus" reg="Sarika">S.</tp:taxon-name-part> <tp:taxon-name-part taxon-name-part-type="species" reg="obesior">obesior</tp:taxon-name-part></tp:taxon-name></italic> specimen <named-content xmlns:xlink="http://www.w3.org/1999/xlink" content-type="dwc:institutional_code" xlink:type="simple">CUMZ</named-content> 7673 <bold>D</bold><italic><tp:taxon-name><tp:taxon-name-part taxon-name-part-type="genus" reg="Sarika">S.</tp:taxon-name-part> <tp:taxon-name-part taxon-name-part-type="species" reg="limbata">limbata</tp:taxon-name-part></tp:taxon-name></italic> specimen <named-content xmlns:xlink="http://www.w3.org/1999/xlink" content-type="dwc:institutional_code" xlink:type="simple">CUMZ</named-content> 7652 <bold>E</bold><italic><tp:taxon-name><tp:taxon-name-part taxon-name-part-type="genus" reg="Sarika">S.</tp:taxon-name-part> <tp:taxon-name-part taxon-name-part-type="species" reg="heptagyra">heptagyra</tp:taxon-name-part></tp:taxon-name></italic> specimen <named-content xmlns:xlink="http://www.w3.org/1999/xlink" content-type="dwc:institutional_code" xlink:type="simple">CUMZ</named-content> 7279. Central tooth indicated by ‘C’; yellow colour indicates lateral teeth in the transition to marginal teeth.</p></caption><graphic xmlns:xlink="http://www.w3.org/1999/xlink" xlink:href="zookeys-976-001-g030.jpg" position="float" orientation="portrait" xlink:type="simple" id="oo_464412.jpg"><uri content-type="original_file" xlink:type="simple">https://binary.pensoft.net/fig/464412</uri></graphic></fig><table-wrap id="T2" position="float" orientation="portrait"><label>Table 2.</label><caption><p>Mean intra-specific and inter-specific genetic divergences among species of <italic><tp:taxon-name><tp:taxon-name-part taxon-name-part-type="genus" reg="Sarika">Sarika</tp:taxon-name-part></tp:taxon-name></italic> from the mitochondrial <abbrev xmlns:xlink="http://www.w3.org/1999/xlink" xlink:title="cytochrome c oxidase subunit I" id="ABBRID0E4RBG" xlink:type="simple">COI</abbrev> gene sequences estimated by the <abbrev xmlns:xlink="http://www.w3.org/1999/xlink" xlink:title="Kimura’s two-parameter" id="ABBRID0EBSBG" xlink:type="simple">K2P</abbrev> model. Taxa in <bold>bold</bold> are the new species described herein.</p></caption><table id="TID0EWLCK" rules="all"><tbody><tr><th rowspan="1" colspan="1"><italic><tp:taxon-name><tp:taxon-name-part taxon-name-part-type="genus" reg="Sarika">Sarika</tp:taxon-name-part></tp:taxon-name></italic> spp.</th><th rowspan="1" colspan="1">1</th><th rowspan="1" colspan="1">2</th><th rowspan="1" colspan="1">3</th><th rowspan="1" colspan="1">4</th><th rowspan="1" colspan="1">5</th><th rowspan="1" colspan="1">6</th><th rowspan="1" colspan="1">7</th><th rowspan="1" colspan="1">8</th><th rowspan="1" colspan="1">9</th><th rowspan="1" colspan="1">10</th><th rowspan="1" colspan="1">11</th><th rowspan="1" colspan="1">12</th><th rowspan="1" colspan="1">13</th><th rowspan="1" colspan="1">14</th><th rowspan="1" colspan="1">15</th><th rowspan="1" colspan="1">16</th><th rowspan="1" colspan="1">17</th></tr><tr><td rowspan="1" colspan="1">1 <italic><tp:taxon-name><tp:taxon-name-part taxon-name-part-type="genus" reg="Sarika">S.</tp:taxon-name-part> <tp:taxon-name-part taxon-name-part-type="species" reg="resplendens">resplendens</tp:taxon-name-part></tp:taxon-name></italic></td><td rowspan="1" colspan="1">0.018</td><td rowspan="1" colspan="1"/><td rowspan="2" colspan="1"/><td rowspan="3" colspan="1"/><td rowspan="4" colspan="1"/><td rowspan="5" colspan="1"/><td rowspan="6" colspan="1"/><td rowspan="7" colspan="1"/><td rowspan="8" colspan="1"/><td rowspan="9" colspan="1"/><td rowspan="10" colspan="1"/><td rowspan="11" colspan="1"/><td rowspan="12" colspan="1"/><td rowspan="13" colspan="1"/><td rowspan="14" colspan="1"/><td rowspan="15" colspan="1"/><td rowspan="16" colspan="1"/></tr><tr><td rowspan="1" colspan="1">2 <italic><tp:taxon-name><tp:taxon-name-part taxon-name-part-type="genus" reg="Sarika">S.</tp:taxon-name-part> <tp:taxon-name-part taxon-name-part-type="species" reg="dohrniana">dohrniana</tp:taxon-name-part></tp:taxon-name></italic></td><td rowspan="1" colspan="1">0.100</td><td rowspan="1" colspan="1">0.017</td></tr><tr><td rowspan="1" colspan="1">3 <italic><tp:taxon-name><tp:taxon-name-part taxon-name-part-type="genus" reg="Sarika">S.</tp:taxon-name-part> <tp:taxon-name-part taxon-name-part-type="species" reg="obesior">obesior</tp:taxon-name-part></tp:taxon-name></italic></td><td rowspan="1" colspan="1">0.059</td><td rowspan="1" colspan="1">0.098</td><td rowspan="1" colspan="1">0.030</td></tr><tr><td rowspan="1" colspan="1">4 <italic><tp:taxon-name><tp:taxon-name-part taxon-name-part-type="genus" reg="Sarika">S.</tp:taxon-name-part> <tp:taxon-name-part taxon-name-part-type="species" reg="limbata">limbata</tp:taxon-name-part></tp:taxon-name></italic></td><td rowspan="1" colspan="1">0.085</td><td rowspan="1" colspan="1">0.106</td><td rowspan="1" colspan="1">0.086</td><td rowspan="1" colspan="1">0.012</td></tr><tr><td rowspan="1" colspan="1">5 <italic><tp:taxon-name><tp:taxon-name-part taxon-name-part-type="genus" reg="Sarika">S.</tp:taxon-name-part> <tp:taxon-name-part taxon-name-part-type="species" reg="heptagyra">heptagyra</tp:taxon-name-part></tp:taxon-name></italic></td><td rowspan="1" colspan="1">0.077</td><td rowspan="1" colspan="1">0.104</td><td rowspan="1" colspan="1">0.070</td><td rowspan="1" colspan="1">0.094</td><td rowspan="1" colspan="1">0.035</td></tr><tr><td rowspan="1" colspan="1">6 <italic><tp:taxon-name><tp:taxon-name-part taxon-name-part-type="genus" reg="Sarika">S.</tp:taxon-name-part> <tp:taxon-name-part taxon-name-part-type="species" reg="kawtaoensis">kawtaoensis</tp:taxon-name-part></tp:taxon-name></italic></td><td rowspan="1" colspan="1">0.069</td><td rowspan="1" colspan="1">0.097</td><td rowspan="1" colspan="1">0.074</td><td rowspan="1" colspan="1">0.072</td><td rowspan="1" colspan="1">0.078</td><td rowspan="1" colspan="1">0.033</td></tr><tr><td rowspan="1" colspan="1">7 <bold><italic><tp:taxon-name><tp:taxon-name-part taxon-name-part-type="genus" reg="Sarika">S.</tp:taxon-name-part> <tp:taxon-name-part taxon-name-part-type="species" reg="caligina">caligina</tp:taxon-name-part></tp:taxon-name></italic></bold></td><td rowspan="1" colspan="1">0.075</td><td rowspan="1" colspan="1">0.088</td><td rowspan="1" colspan="1">0.063</td><td rowspan="1" colspan="1">0.086</td><td rowspan="1" colspan="1">0.072</td><td rowspan="1" colspan="1">0.073</td><td rowspan="1" colspan="1">0.011</td></tr><tr><td rowspan="1" colspan="1">8 <bold><italic><tp:taxon-name><tp:taxon-name-part taxon-name-part-type="genus" reg="Sarika">S.</tp:taxon-name-part> <tp:taxon-name-part taxon-name-part-type="species" reg="lactospira">lactospira</tp:taxon-name-part></tp:taxon-name></italic></bold></td><td rowspan="1" colspan="1">0.075</td><td rowspan="1" colspan="1">0.101</td><td rowspan="1" colspan="1">0.070</td><td rowspan="1" colspan="1">0.075</td><td rowspan="1" colspan="1">0.093</td><td rowspan="1" colspan="1">0.069</td><td rowspan="1" colspan="1">0.072</td><td rowspan="1" colspan="1">0.023</td></tr><tr><td rowspan="1" colspan="1">9 <bold><italic><tp:taxon-name><tp:taxon-name-part taxon-name-part-type="genus" reg="Sarika">S.</tp:taxon-name-part> <tp:taxon-name-part taxon-name-part-type="species" reg="megalogyne">megalogyne</tp:taxon-name-part></tp:taxon-name></italic></bold></td><td rowspan="1" colspan="1">0.064</td><td rowspan="1" colspan="1">0.104</td><td rowspan="1" colspan="1">0.068</td><td rowspan="1" colspan="1">0.078</td><td rowspan="1" colspan="1">0.071</td><td rowspan="1" colspan="1">0.066</td><td rowspan="1" colspan="1">0.074</td><td rowspan="1" colspan="1">0.071</td><td rowspan="1" colspan="1">0.014</td></tr><tr><td rowspan="1" colspan="1">10 <bold><italic><tp:taxon-name><tp:taxon-name-part taxon-name-part-type="genus" reg="Sarika">S.</tp:taxon-name-part> <tp:taxon-name-part taxon-name-part-type="species" reg="subheptagyra">subheptagyra</tp:taxon-name-part></tp:taxon-name></italic></bold></td><td rowspan="1" colspan="1">0.065</td><td rowspan="1" colspan="1">0.087</td><td rowspan="1" colspan="1">0.063</td><td rowspan="1" colspan="1">0.090</td><td rowspan="1" colspan="1">0.079</td><td rowspan="1" colspan="1">0.074</td><td rowspan="1" colspan="1">0.082</td><td rowspan="1" colspan="1">0.081</td><td rowspan="1" colspan="1">0.069</td><td rowspan="1" colspan="1">0.024</td></tr><tr><td rowspan="1" colspan="1">11 <italic><tp:taxon-name><tp:taxon-name-part taxon-name-part-type="genus" reg="Sarika">S.</tp:taxon-name-part> <tp:taxon-name-part taxon-name-part-type="species" reg="hainesi">hainesi</tp:taxon-name-part></tp:taxon-name></italic></td><td rowspan="1" colspan="1">0.066</td><td rowspan="1" colspan="1">0.091</td><td rowspan="1" colspan="1">0.064</td><td rowspan="1" colspan="1">0.074</td><td rowspan="1" colspan="1">0.074</td><td rowspan="1" colspan="1">0.070</td><td rowspan="1" colspan="1">0.057</td><td rowspan="1" colspan="1">0.073</td><td rowspan="1" colspan="1">0.066</td><td rowspan="1" colspan="1">0.073</td><td rowspan="1" colspan="1">0.024</td></tr><tr><td rowspan="1" colspan="1">12 <italic><tp:taxon-name><tp:taxon-name-part taxon-name-part-type="genus" reg="Sarika">S.</tp:taxon-name-part> <tp:taxon-name-part taxon-name-part-type="species" reg="bocourti">bocourti</tp:taxon-name-part></tp:taxon-name></italic></td><td rowspan="1" colspan="1">0.069</td><td rowspan="1" colspan="1">0.104</td><td rowspan="1" colspan="1">0.069</td><td rowspan="1" colspan="1">0.092</td><td rowspan="1" colspan="1">0.079</td><td rowspan="1" colspan="1">0.071</td><td rowspan="1" colspan="1">0.071</td><td rowspan="1" colspan="1">0.081</td><td rowspan="1" colspan="1">0.076</td><td rowspan="1" colspan="1">0.075</td><td rowspan="1" colspan="1">0.070</td><td rowspan="1" colspan="1">0</td></tr><tr><td rowspan="1" colspan="1">13 <bold><italic><tp:taxon-name><tp:taxon-name-part taxon-name-part-type="genus" reg="Sarika">S.</tp:taxon-name-part> <tp:taxon-name-part taxon-name-part-type="species" reg="inferospira">inferospira</tp:taxon-name-part></tp:taxon-name></italic></bold></td><td rowspan="1" colspan="1">0.078</td><td rowspan="1" colspan="1">0.111</td><td rowspan="1" colspan="1">0.074</td><td rowspan="1" colspan="1">0.086</td><td rowspan="1" colspan="1">0.081</td><td rowspan="1" colspan="1">0.083</td><td rowspan="1" colspan="1">0.069</td><td rowspan="1" colspan="1">0.088</td><td rowspan="1" colspan="1">0.079</td><td rowspan="1" colspan="1">0.089</td><td rowspan="1" colspan="1">0.069</td><td rowspan="1" colspan="1">0.046</td><td rowspan="1" colspan="1">0.001</td></tr><tr><td rowspan="1" colspan="1">14 <bold><italic><tp:taxon-name><tp:taxon-name-part taxon-name-part-type="genus" reg="Sarika">S.</tp:taxon-name-part> <tp:taxon-name-part taxon-name-part-type="species" reg="melanospira">melanospira</tp:taxon-name-part></tp:taxon-name></italic></bold></td><td rowspan="1" colspan="1">0.080</td><td rowspan="1" colspan="1">0.103</td><td rowspan="1" colspan="1">0.080</td><td rowspan="1" colspan="1">0.097</td><td rowspan="1" colspan="1">0.094</td><td rowspan="1" colspan="1">0.082</td><td rowspan="1" colspan="1">0.081</td><td rowspan="1" colspan="1">0.086</td><td rowspan="1" colspan="1">0.074</td><td rowspan="1" colspan="1">0.082</td><td rowspan="1" colspan="1">0.076</td><td rowspan="1" colspan="1">0.051</td><td rowspan="1" colspan="1">0.053</td><td rowspan="1" colspan="1">0.005</td></tr><tr><td rowspan="1" colspan="1">15 <bold><italic><tp:taxon-name><tp:taxon-name-part taxon-name-part-type="genus" reg="Sarika">S.</tp:taxon-name-part> <tp:taxon-name-part taxon-name-part-type="species" reg="pellosa">pellosa</tp:taxon-name-part></tp:taxon-name></italic></bold></td><td rowspan="1" colspan="1">0.064</td><td rowspan="1" colspan="1">0.086</td><td rowspan="1" colspan="1">0.065</td><td rowspan="1" colspan="1">0.086</td><td rowspan="1" colspan="1">0.071</td><td rowspan="1" colspan="1">0.070</td><td rowspan="1" colspan="1">0.060</td><td rowspan="1" colspan="1">0.072</td><td rowspan="1" colspan="1">0.070</td><td rowspan="1" colspan="1">0.071</td><td rowspan="1" colspan="1">0.057</td><td rowspan="1" colspan="1">0.053</td><td rowspan="1" colspan="1">0.065</td><td rowspan="1" colspan="1">0.066</td><td rowspan="1" colspan="1">0.021</td></tr><tr><td rowspan="1" colspan="1">16 <italic><tp:taxon-name><tp:taxon-name-part taxon-name-part-type="genus" reg="Sarika">S.</tp:taxon-name-part> <tp:taxon-name-part taxon-name-part-type="species" reg="dugasti">dugasti</tp:taxon-name-part></tp:taxon-name></italic></td><td rowspan="1" colspan="1">0.097</td><td rowspan="1" colspan="1">0.109</td><td rowspan="1" colspan="1">0.103</td><td rowspan="1" colspan="1">0.120</td><td rowspan="1" colspan="1">0.112</td><td rowspan="1" colspan="1">0.111</td><td rowspan="1" colspan="1">0.102</td><td rowspan="1" colspan="1">0.107</td><td rowspan="1" colspan="1">0.104</td><td rowspan="1" colspan="1">0.108</td><td rowspan="1" colspan="1">0.101</td><td rowspan="1" colspan="1">0.107</td><td rowspan="1" colspan="1">0.119</td><td rowspan="1" colspan="1">0.109</td><td rowspan="1" colspan="1">0.101</td><td rowspan="1" colspan="1">0.037</td></tr><tr><td rowspan="1" colspan="1">17 <bold><italic><tp:taxon-name><tp:taxon-name-part taxon-name-part-type="genus" reg="Sarika">S.</tp:taxon-name-part> <tp:taxon-name-part taxon-name-part-type="species" reg="solemi">solemi</tp:taxon-name-part></tp:taxon-name></italic></bold></td><td rowspan="1" colspan="1">0.097</td><td rowspan="1" colspan="1">0.110</td><td rowspan="1" colspan="1">0.104</td><td rowspan="1" colspan="1">0.118</td><td rowspan="1" colspan="1">0.110</td><td rowspan="1" colspan="1">0.109</td><td rowspan="1" colspan="1">0.089</td><td rowspan="1" colspan="1">0.110</td><td rowspan="1" colspan="1">0.097</td><td rowspan="1" colspan="1">0.096</td><td rowspan="1" colspan="1">0.102</td><td rowspan="1" colspan="1">0.103</td><td rowspan="1" colspan="1">0.110</td><td rowspan="1" colspan="1">0.105</td><td rowspan="1" colspan="1">0.091</td><td rowspan="1" colspan="1">0.078</td><td rowspan="1" colspan="1">0.029</td></tr></tbody></table></table-wrap></tp:treatment-sec><ref-list><ref id="B49"><mixed-citation xmlns:xlink="http://www.w3.org/1999/xlink" xlink:type="simple"><person-group><name name-style="western"><surname>Möllendorff von</surname><given-names>OF</given-names></name></person-group> (<year>1902</year>) <article-title>Binnenmollusken aus Hinterindien. 2. Neue Arten und Unterarten von Fruhstorfer in Siam gesammelt.</article-title><source>Nachrichtsblatt der Deutschen Malakozoologischen Gesellschaft</source><volume>34</volume>: <fpage>153</fpage>–<lpage>160</lpage>.</mixed-citation></ref><ref id="B19"><mixed-citation xmlns:xlink="http://www.w3.org/1999/xlink" xlink:type="simple"><person-group><name name-style="western"><surname>Fischer</surname><given-names>H</given-names></name><name name-style="western"><surname>Dautzenberg</surname><given-names>P</given-names></name></person-group> (<year>1904</year>) <article-title>Catalogue des mollusques terrestres et fluviatiles de ľIndo- Chine orientale cités jusqu’ à ce jour.</article-title><source>In: Mission Pavie, Etudes Diverses</source><volume>3</volume>: <fpage>390</fpage>–<lpage>450</lpage>.</mixed-citation></ref></ref-list></tp:taxon-treatment>
