# Supplementary material for: Integrative taxonomic revision of the land snail genus Sarika Godwin-Austen, 1907 in Thailand, with descriptions of nine new species (Eupulmonata, Ariophantidae)
Source: Zookeys. 2020 Oct 20;976:1–100. doi: 10.3897/zookeys.976.53859 (PMC7591553; doi:10.3897/zookeys.976.53859)
Supplement: XML Treatment for Sarika kawtaoensis [file zookeys.976.53859-treatment7.xml]

<!DOCTYPE tp:taxon-treatment
  PUBLIC "-//TaxonX//DTD Taxonomic Treatment Publishing DTD v0 20100105//EN" "tax-treatment-NSO.dtd">
<tp:taxon-treatment xmlns:tp="http://www.plazi.org/taxpub"><tp:treatment-meta><kwd-group><label>Taxon classification</label><kwd><named-content xmlns:xlink="http://www.w3.org/1999/xlink" content-type="kingdom">Animalia</named-content></kwd><kwd><named-content xmlns:xlink="http://www.w3.org/1999/xlink" content-type="order">Stylommatophora</named-content></kwd><kwd><named-content xmlns:xlink="http://www.w3.org/1999/xlink" content-type="family">Ariophantidae</named-content></kwd></kwd-group><mixed-citation publication-type="journal"><person-group><name><surname>Pholyotha</surname><given-names>Arthit</given-names></name><name><surname>Sutcharit</surname><given-names>Chirasak</given-names></name><name><surname>Tongkerd</surname><given-names>Piyoros</given-names></name><name><surname>Panha</surname><given-names>Somsak</given-names></name></person-group><article-title>Integrative taxonomic revision of the land snail genus <italic><tp:taxon-name><tp:taxon-name-part taxon-name-part-type="genus" reg="Sarika">Sarika</tp:taxon-name-part></tp:taxon-name></italic> Godwin-Austen, 1907 in Thailand, with descriptions of nine new species (<tp:taxon-name><tp:taxon-name-part taxon-name-part-type="suborder">Eupulmonata</tp:taxon-name-part></tp:taxon-name>, <tp:taxon-name><tp:taxon-name-part taxon-name-part-type="family">Ariophantidae</tp:taxon-name-part></tp:taxon-name>)</article-title><source>Zookeys</source><day>20</day><month>10</month><year>2020</year><volume>976</volume><fpage>1</fpage><lpage>100</lpage><pub-id pub-id-type="doi">10.3897/zookeys.976.53859</pub-id></mixed-citation></tp:treatment-meta><tp:nomenclature><tp:taxon-name><object-id xmlns:xlink="http://www.w3.org/1999/xlink" content-type="arpha" xlink:type="simple">9E5E687B-F36A-5BF5-A29D-C712F8F2D109</object-id>
                <tp:taxon-name-part taxon-name-part-type="genus" reg="Sarika">Sarika</tp:taxon-name-part>
                <tp:taxon-name-part taxon-name-part-type="species" reg="kawtaoensis">kawtaoensis</tp:taxon-name-part>
              </tp:taxon-name><tp:taxon-authority>Tomlin, 1929</tp:taxon-authority><xref ref-type="fig" rid="F1">Figs 1</xref><xref ref-type="fig" rid="F8">, 8</xref><xref ref-type="fig" rid="F10">, 10B</xref><xref ref-type="fig" rid="F21">, 21A–D</xref><xref ref-type="fig" rid="F22">, 22A, B</xref><xref ref-type="fig" rid="F23">, 23</xref><xref ref-type="fig" rid="F31">, 31A</xref><tp:nomenclature-citation-list><tp:nomenclature-citation><tp:taxon-name>
                    <tp:taxon-name-part taxon-name-part-type="genus" reg="Sarika">Sarika</tp:taxon-name-part> <tp:taxon-name-part taxon-name-part-type="species" reg="kawtaoensis">kawtaoensis</tp:taxon-name-part></tp:taxon-name><comment>Tomlin, 1929: 15. Type locality: “Kaw Tao” [Ko Tao, Ko Pha-ngan District, Surat Thani Province, Thailand]. <xref ref-type="bibr" rid="B31">Hemmen and Hemmen 2001</xref>: 45.</comment></tp:nomenclature-citation></tp:nomenclature-citation-list></tp:nomenclature><tp:treatment-sec sec-type="type material" id="SECID0EXVDK"><title>Type material.</title><p><bold><italic>Syntype</italic></bold><named-content xmlns:xlink="http://www.w3.org/1999/xlink" content-type="dwc:institutional_code" xlink:type="simple">NMW</named-content> 1955.158.01170 (two shells; Fig. <xref ref-type="fig" rid="F21">21A</xref>) from Kaw Tao [Tao Island, Ko Pangan, Surat Thani].</p><fig id="F18" position="float" orientation="portrait"><object-id xmlns:xlink="http://www.w3.org/1999/xlink" content-type="doi" xlink:type="simple">10.3897/zookeys.976.53859.figure18</object-id><object-id xmlns:xlink="http://www.w3.org/1999/xlink" content-type="arpha" xlink:type="simple">5FF5311E-4745-5966-A28E-0B6C5830D492</object-id><label>Figure 18.</label><caption><p>Genitalia. <bold>A, B</bold><italic><tp:taxon-name><tp:taxon-name-part taxon-name-part-type="genus" reg="Sarika">Sarika</tp:taxon-name-part> <tp:taxon-name-part taxon-name-part-type="species" reg="limbata">limbata</tp:taxon-name-part></tp:taxon-name></italic> specimen <named-content xmlns:xlink="http://www.w3.org/1999/xlink" content-type="dwc:institutional_code" xlink:type="simple">CUMZ</named-content> 7652 <bold>A</bold> general view of the genital system and <bold>B</bold> internal structure of penis <bold>C, D</bold><italic><tp:taxon-name><tp:taxon-name-part taxon-name-part-type="genus" reg="Sarika">S.</tp:taxon-name-part> <tp:taxon-name-part taxon-name-part-type="species" reg="heptagyra">heptagyra</tp:taxon-name-part></tp:taxon-name></italic> specimen <named-content xmlns:xlink="http://www.w3.org/1999/xlink" content-type="dwc:institutional_code" xlink:type="simple">CUMZ</named-content> 7279 <bold>C</bold> general view of the genital system and <bold>D</bold> internal structure of penis. White arrowheads indicate the ends of the penes.</p></caption><graphic xmlns:xlink="http://www.w3.org/1999/xlink" xlink:href="zookeys-976-001-g018.jpg" position="float" orientation="portrait" xlink:type="simple" id="oo_464400.jpg"><uri content-type="original_file" xlink:type="simple">https://binary.pensoft.net/fig/464400</uri></graphic></fig></tp:treatment-sec><tp:treatment-sec sec-type="material" id="SECID0ENYDK"><title>Other material examined.</title><p><bold>Thailand-Southern.</bold> Khao Phlu Cave, Pathio, Chumphon, <named-content xmlns:xlink="http://www.w3.org/1999/xlink" content-type="dwc:verbatimCoordinates" xlink:type="simple"><named-content content-type="geo-json" specific-use="{&#34;type&#34;:&#34;Point&#34;,&#34;coordinates&#34;:[99.320528,10.730306]}" id="NCID0EYYDK" xlink:type="simple">10°43'49.1"N, 99°19'13.9"E</named-content></named-content>: <named-content xmlns:xlink="http://www.w3.org/1999/xlink" content-type="dwc:institutional_code" xlink:type="simple">CUMZ</named-content> 7709. Ancient hot springs, Chaiya, Surat Thani, <named-content xmlns:xlink="http://www.w3.org/1999/xlink" content-type="dwc:verbatimCoordinates" xlink:type="simple"><named-content content-type="geo-json" specific-use="{&#34;type&#34;:&#34;Point&#34;,&#34;coordinates&#34;:[99.189167,9.364389]}" id="NCID0EIZDK" xlink:type="simple">9°21'51.8"N, 99°11'21.0"E</named-content></named-content>: <named-content xmlns:xlink="http://www.w3.org/1999/xlink" content-type="dwc:institutional_code" xlink:type="simple">CUMZ</named-content> 7706 (Fig. <xref ref-type="fig" rid="F21">21B</xref>). Wat Tham Sila Tiap, Tha Chana, Surat Thani, <named-content xmlns:xlink="http://www.w3.org/1999/xlink" content-type="dwc:verbatimCoordinates" xlink:type="simple"><named-content content-type="geo-json" specific-use="{&#34;type&#34;:&#34;Point&#34;,&#34;coordinates&#34;:[99.192167,9.516333]}" id="NCID0E3ZDK" xlink:type="simple">9°30'58.8"N, 99°11'31.8"E</named-content></named-content>: <named-content xmlns:xlink="http://www.w3.org/1999/xlink" content-type="dwc:institutional_code" xlink:type="simple">CUMZ</named-content> 7717, 7750. Wat Wichit Ditatharam, Tha Chana, Surat Thani, <named-content xmlns:xlink="http://www.w3.org/1999/xlink" content-type="dwc:verbatimCoordinates" xlink:type="simple"><named-content content-type="geo-json" specific-use="{&#34;type&#34;:&#34;Point&#34;,&#34;coordinates&#34;:[99.171750,9.559611]}" id="NCID0EM1DK" xlink:type="simple">9°33'34.6"N, 99°10'18.3"E</named-content></named-content>: <named-content xmlns:xlink="http://www.w3.org/1999/xlink" content-type="dwc:institutional_code" xlink:type="simple">CUMZ</named-content> 7746. Wat Tham Yai, Tha Chana, Surat Thani, <named-content xmlns:xlink="http://www.w3.org/1999/xlink" content-type="dwc:verbatimCoordinates" xlink:type="simple"><named-content content-type="geo-json" specific-use="{&#34;type&#34;:&#34;Point&#34;,&#34;coordinates&#34;:[99.191500,9.539361]}" id="NCID0E31DK" xlink:type="simple">9°32'21.7"N, 99°11'29.4"E</named-content></named-content>: <named-content xmlns:xlink="http://www.w3.org/1999/xlink" content-type="dwc:institutional_code" xlink:type="simple">CUMZ</named-content> 7752, 7783, 7806. Wat Rattanaram, Tha Chana, Surat Thani, <named-content xmlns:xlink="http://www.w3.org/1999/xlink" content-type="dwc:verbatimCoordinates" xlink:type="simple"><named-content content-type="geo-json" specific-use="{&#34;type&#34;:&#34;Point&#34;,&#34;coordinates&#34;:[99.190389,9.378556]}" id="NCID0EM2DK" xlink:type="simple">9°22'42.8"N, 99°11'25.4"E</named-content></named-content>: <named-content xmlns:xlink="http://www.w3.org/1999/xlink" content-type="dwc:institutional_code" xlink:type="simple">CUMZ</named-content> 7777. Tham Wang Badan Bureau of Monks, Khiri Rat Nikhom, Surat Thani, <named-content xmlns:xlink="http://www.w3.org/1999/xlink" content-type="dwc:verbatimCoordinates" xlink:type="simple"><named-content content-type="geo-json" specific-use="{&#34;type&#34;:&#34;Point&#34;,&#34;coordinates&#34;:[98.956861,8.936944]}" id="NCID0E32DK" xlink:type="simple">8°56'13.0"N, 98°57'24.7"E</named-content></named-content>: <named-content xmlns:xlink="http://www.w3.org/1999/xlink" content-type="dwc:institutional_code" xlink:type="simple">CUMZ</named-content> 7707, 7751. Wat Sathit Khirirom, Khiri Rat Nikhom, Surat Thani, <named-content xmlns:xlink="http://www.w3.org/1999/xlink" content-type="dwc:verbatimCoordinates" xlink:type="simple"><named-content content-type="geo-json" specific-use="{&#34;type&#34;:&#34;Point&#34;,&#34;coordinates&#34;:[98.986694,9.030111]}" id="NCID0EM3DK" xlink:type="simple">9°01'48.4"N, 98°59'12.1"E</named-content></named-content>: <named-content xmlns:xlink="http://www.w3.org/1999/xlink" content-type="dwc:institutional_code" xlink:type="simple">CUMZ</named-content> 7236 (Fig. <xref ref-type="fig" rid="F21">21D</xref>), 7808. Limestone outcrop in Khiri Rat Nikhom, Khiri Rat Nikhom, Surat Thani, <named-content xmlns:xlink="http://www.w3.org/1999/xlink" content-type="dwc:verbatimCoordinates" xlink:type="simple"><named-content content-type="geo-json" specific-use="{&#34;type&#34;:&#34;Point&#34;,&#34;coordinates&#34;:[98.966333,9.005333]}" id="NCID0EA4DK" xlink:type="simple">9°00'19.2"N, 98°57'58.8"E</named-content></named-content>: <named-content xmlns:xlink="http://www.w3.org/1999/xlink" content-type="dwc:institutional_code" xlink:type="simple">CUMZ</named-content> 7798. Tham Bo Nam Thip Bureau of Monks, Kanchanadit, Surat Thani, <named-content xmlns:xlink="http://www.w3.org/1999/xlink" content-type="dwc:verbatimCoordinates" xlink:type="simple"><named-content content-type="geo-json" specific-use="{&#34;type&#34;:&#34;Point&#34;,&#34;coordinates&#34;:[99.589028,9.165361]}" id="NCID0EQ4DK" xlink:type="simple">9°09'55.3"N, 99°35'20.5"E</named-content></named-content>: <named-content xmlns:xlink="http://www.w3.org/1999/xlink" content-type="dwc:institutional_code" xlink:type="simple">CUMZ</named-content> 7712. Wat Tham Khuha, Kanchanadit, Surat Thani, <named-content xmlns:xlink="http://www.w3.org/1999/xlink" content-type="dwc:verbatimCoordinates" xlink:type="simple"><named-content content-type="geo-json" specific-use="{&#34;type&#34;:&#34;Point&#34;,&#34;coordinates&#34;:[99.471444,9.154806]}" id="NCID0EA5DK" xlink:type="simple">9°09'17.3"N, 99°28'17.2"E</named-content></named-content>: <named-content xmlns:xlink="http://www.w3.org/1999/xlink" content-type="dwc:institutional_code" xlink:type="simple">CUMZ</named-content> 7802. Wat Khao Phra, Phrasaeng, Surat Thani, <named-content xmlns:xlink="http://www.w3.org/1999/xlink" content-type="dwc:verbatimCoordinates" xlink:type="simple"><named-content content-type="geo-json" specific-use="{&#34;type&#34;:&#34;Point&#34;,&#34;coordinates&#34;:[98.947167,8.625667]}" id="NCID0EQ5DK" xlink:type="simple">8°37'32.4"N, 98°56'49.8"E</named-content></named-content>: <named-content xmlns:xlink="http://www.w3.org/1999/xlink" content-type="dwc:institutional_code" xlink:type="simple">CUMZ</named-content> 7713. Tham Nam Lod, Phrasaeng, Surat Thani, <named-content xmlns:xlink="http://www.w3.org/1999/xlink" content-type="dwc:verbatimCoordinates" xlink:type="simple"><named-content content-type="geo-json" specific-use="{&#34;type&#34;:&#34;Point&#34;,&#34;coordinates&#34;:[98.944306,8.677889]}" id="NCID0EA6DK" xlink:type="simple">8°40'40.4"N, 98°56'39.5"E</named-content></named-content>: <named-content xmlns:xlink="http://www.w3.org/1999/xlink" content-type="dwc:institutional_code" xlink:type="simple">CUMZ</named-content> 7714. Wat Santi Sirom, Phunphin, Surat Thani, <named-content xmlns:xlink="http://www.w3.org/1999/xlink" content-type="dwc:verbatimCoordinates" xlink:type="simple"><named-content content-type="geo-json" specific-use="{&#34;type&#34;:&#34;Point&#34;,&#34;coordinates&#34;:[99.251500,9.058889]}" id="NCID0EQ6DK" xlink:type="simple">9°03'32.0"N, 99°15'05.4"E</named-content></named-content>: <named-content xmlns:xlink="http://www.w3.org/1999/xlink" content-type="dwc:institutional_code" xlink:type="simple">CUMZ</named-content> 7715. Wat Nakhawat, Phunphin, Surat Thani, <named-content xmlns:xlink="http://www.w3.org/1999/xlink" content-type="dwc:verbatimCoordinates" xlink:type="simple"><named-content content-type="geo-json" specific-use="{&#34;type&#34;:&#34;Point&#34;,&#34;coordinates&#34;:[99.165000,9.075889]}" id="NCID0EAAEK" xlink:type="simple">9°04'33.2"N, 99°09'54.0"E</named-content></named-content>: <named-content xmlns:xlink="http://www.w3.org/1999/xlink" content-type="dwc:institutional_code" xlink:type="simple">CUMZ</named-content> 7747. Limestone outcrop in Khlong Sok, Phanom, Surat Thani, <named-content xmlns:xlink="http://www.w3.org/1999/xlink" content-type="dwc:verbatimCoordinates" xlink:type="simple"><named-content content-type="geo-json" specific-use="{&#34;type&#34;:&#34;Point&#34;,&#34;coordinates&#34;:[98.552972,8.894250]}" id="NCID0EQAEK" xlink:type="simple">8°53'39.3"N, 98°33'10.7"E</named-content></named-content>: <named-content xmlns:xlink="http://www.w3.org/1999/xlink" content-type="dwc:institutional_code" xlink:type="simple">CUMZ</named-content> 7716, 7757. Limestone outcrop in Khlong Sok, Phanom, Surat Thani, <named-content xmlns:xlink="http://www.w3.org/1999/xlink" content-type="dwc:verbatimCoordinates" xlink:type="simple"><named-content content-type="geo-json" specific-use="{&#34;type&#34;:&#34;Point&#34;,&#34;coordinates&#34;:[98.742444,8.847500]}" id="NCID0EABEK" xlink:type="simple">8°50'51.0"N, 98°44'32.8"E</named-content></named-content>: <named-content xmlns:xlink="http://www.w3.org/1999/xlink" content-type="dwc:institutional_code" xlink:type="simple">CUMZ</named-content> 7755. Wat Tham Wararam, Phanom, Surat Thani, <named-content xmlns:xlink="http://www.w3.org/1999/xlink" content-type="dwc:verbatimCoordinates" xlink:type="simple"><named-content content-type="geo-json" specific-use="{&#34;type&#34;:&#34;Point&#34;,&#34;coordinates&#34;:[98.663778,8.882333]}" id="NCID0EQBEK" xlink:type="simple">8°52'56.4"N, 98°39'49.6"E</named-content></named-content>: <named-content xmlns:xlink="http://www.w3.org/1999/xlink" content-type="dwc:institutional_code" xlink:type="simple">CUMZ</named-content> 7739, 7740. Limestone outcrop near Anurak Community Lodge, Phanom, Surat Thani, <named-content xmlns:xlink="http://www.w3.org/1999/xlink" content-type="dwc:verbatimCoordinates" xlink:type="simple"><named-content content-type="geo-json" specific-use="{&#34;type&#34;:&#34;Point&#34;,&#34;coordinates&#34;:[98.679972,8.888972]}" id="NCID0EACEK" xlink:type="simple">8°53'20.3"N, 98°40'47.9"E</named-content></named-content>: <named-content xmlns:xlink="http://www.w3.org/1999/xlink" content-type="dwc:institutional_code" xlink:type="simple">CUMZ</named-content> 7741, 7742. Khao Sok, Phanom, Surat Thani, <named-content xmlns:xlink="http://www.w3.org/1999/xlink" content-type="dwc:verbatimCoordinates" xlink:type="simple"><named-content content-type="geo-json" specific-use="{&#34;type&#34;:&#34;Point&#34;,&#34;coordinates&#34;:[98.528389,8.915444]}" id="NCID0EQCEK" xlink:type="simple">8°54'55.6"N, 98°31'42.2"E</named-content></named-content>: <named-content xmlns:xlink="http://www.w3.org/1999/xlink" content-type="dwc:institutional_code" xlink:type="simple">CUMZ</named-content> 7743. Mae Yai Waterfall, Phanom, Surat Thani, <named-content xmlns:xlink="http://www.w3.org/1999/xlink" content-type="dwc:verbatimCoordinates" xlink:type="simple"><named-content content-type="geo-json" specific-use="{&#34;type&#34;:&#34;Point&#34;,&#34;coordinates&#34;:[98.499583,8.883306]}" id="NCID0EADEK" xlink:type="simple">8°52'59.9"N, 98°29'58.5"E</named-content></named-content>: <named-content xmlns:xlink="http://www.w3.org/1999/xlink" content-type="dwc:institutional_code" xlink:type="simple">CUMZ</named-content> 7744, 7769. Limestone outcrop near Khao Sok Nature Resort, Phanom, Surat Thani, <named-content xmlns:xlink="http://www.w3.org/1999/xlink" content-type="dwc:verbatimCoordinates" xlink:type="simple"><named-content content-type="geo-json" specific-use="{&#34;type&#34;:&#34;Point&#34;,&#34;coordinates&#34;:[98.529194,8.906278]}" id="NCID0EQDEK" xlink:type="simple">8°54'22.6"N, 98°31'45.1"E</named-content></named-content>: <named-content xmlns:xlink="http://www.w3.org/1999/xlink" content-type="dwc:institutional_code" xlink:type="simple">CUMZ</named-content> 7766. Limestone outcrop near Khao Sok Evergreen House, Phanom, Surat Thani, <named-content xmlns:xlink="http://www.w3.org/1999/xlink" content-type="dwc:verbatimCoordinates" xlink:type="simple"><named-content content-type="geo-json" specific-use="{&#34;type&#34;:&#34;Point&#34;,&#34;coordinates&#34;:[98.529778,8.910583]}" id="NCID0EAEEK" xlink:type="simple">8°54'38.1"N, 98°31'47.2"E</named-content></named-content>: <named-content xmlns:xlink="http://www.w3.org/1999/xlink" content-type="dwc:institutional_code" xlink:type="simple">CUMZ</named-content> 7767. Limestone outcrop in Saphan Tao, Phanom, Surat Thani, <named-content xmlns:xlink="http://www.w3.org/1999/xlink" content-type="dwc:verbatimCoordinates" xlink:type="simple"><named-content content-type="geo-json" specific-use="{&#34;type&#34;:&#34;Point&#34;,&#34;coordinates&#34;:[98.646250,8.874194]}" id="NCID0EQEEK" xlink:type="simple">8°52'27.1"N, 98°38'46.5"E</named-content></named-content>: <named-content xmlns:xlink="http://www.w3.org/1999/xlink" content-type="dwc:institutional_code" xlink:type="simple">CUMZ</named-content> 7800. Limestone outcrop near Ratchaprapha Dam, Ban Ta Khun, Surat Thani, <named-content xmlns:xlink="http://www.w3.org/1999/xlink" content-type="dwc:verbatimCoordinates" xlink:type="simple"><named-content content-type="geo-json" specific-use="{&#34;type&#34;:&#34;Point&#34;,&#34;coordinates&#34;:[98.805694,8.972472]}" id="NCID0EAFEK" xlink:type="simple">8°58'20.9"N, 98°48'20.5"E</named-content></named-content>: <named-content xmlns:xlink="http://www.w3.org/1999/xlink" content-type="dwc:institutional_code" xlink:type="simple">CUMZ</named-content> 7756, 7809. Limestone outcrop near Khao Wong, Ban Ta Khun, Surat Thani, <named-content xmlns:xlink="http://www.w3.org/1999/xlink" content-type="dwc:verbatimCoordinates" xlink:type="simple"><named-content content-type="geo-json" specific-use="{&#34;type&#34;:&#34;Point&#34;,&#34;coordinates&#34;:[98.930194,8.936778]}" id="NCID0EQFEK" xlink:type="simple">8°56'12.4"N, 98°55'48.7"E</named-content></named-content>: <named-content xmlns:xlink="http://www.w3.org/1999/xlink" content-type="dwc:institutional_code" xlink:type="simple">CUMZ</named-content> 7794. Wat Khiri Rat Phatthana, Wiang Sa, Surat Thani, <named-content xmlns:xlink="http://www.w3.org/1999/xlink" content-type="dwc:verbatimCoordinates" xlink:type="simple"><named-content content-type="geo-json" specific-use="{&#34;type&#34;:&#34;Point&#34;,&#34;coordinates&#34;:[99.382611,8.527389]}" id="NCID0EAGEK" xlink:type="simple">8°31'38.6"N, 99°22'57.4"E</named-content></named-content>: <named-content xmlns:xlink="http://www.w3.org/1999/xlink" content-type="dwc:institutional_code" xlink:type="simple">CUMZ</named-content> 7745. Wat Na San, Na San, Surat Thani, <named-content xmlns:xlink="http://www.w3.org/1999/xlink" content-type="dwc:verbatimCoordinates" xlink:type="simple"><named-content content-type="geo-json" specific-use="{&#34;type&#34;:&#34;Point&#34;,&#34;coordinates&#34;:[99.369556,8.808361]}" id="NCID0EQGEK" xlink:type="simple">8°48'30.1"N, 99°22'10.4"E</named-content></named-content>: <named-content xmlns:xlink="http://www.w3.org/1999/xlink" content-type="dwc:institutional_code" xlink:type="simple">CUMZ</named-content> 7749, 7792, 7807. Tham Khao Khok Maharat Priest’s camp site, Na San, Surat Thani, <named-content xmlns:xlink="http://www.w3.org/1999/xlink" content-type="dwc:verbatimCoordinates" xlink:type="simple"><named-content content-type="geo-json" specific-use="{&#34;type&#34;:&#34;Point&#34;,&#34;coordinates&#34;:[99.379389,8.692889]}" id="NCID0EAHEK" xlink:type="simple">8°41'34.4"N, 99°22'45.8"E</named-content></named-content>: <named-content xmlns:xlink="http://www.w3.org/1999/xlink" content-type="dwc:institutional_code" xlink:type="simple">CUMZ</named-content> 7778. Limestone outcrop in Thong Nian, Khanom, Nakhon Si Thammarat, <named-content xmlns:xlink="http://www.w3.org/1999/xlink" content-type="dwc:verbatimCoordinates" xlink:type="simple"><named-content content-type="geo-json" specific-use="{&#34;type&#34;:&#34;Point&#34;,&#34;coordinates&#34;:[99.801333,9.287694]}" id="NCID0EQHEK" xlink:type="simple">9°17'15.7"N, 99°48'04.8"E</named-content></named-content>: <named-content xmlns:xlink="http://www.w3.org/1999/xlink" content-type="dwc:institutional_code" xlink:type="simple">CUMZ</named-content> 7710. Limestone outcrop near Khanom Seafood, Khanom, Nakhon Si Thammarat, <named-content xmlns:xlink="http://www.w3.org/1999/xlink" content-type="dwc:verbatimCoordinates" xlink:type="simple"><named-content content-type="geo-json" specific-use="{&#34;type&#34;:&#34;Point&#34;,&#34;coordinates&#34;:[99.883139,9.124333]}" id="NCID0EAIEK" xlink:type="simple">9°07'27.6"N, 99°52'59.3"E</named-content></named-content>: <named-content xmlns:xlink="http://www.w3.org/1999/xlink" content-type="dwc:institutional_code" xlink:type="simple">CUMZ</named-content> 7754, 7762. Lot cave, Nopphitam, Nakhon Si Thammarat, <named-content xmlns:xlink="http://www.w3.org/1999/xlink" content-type="dwc:verbatimCoordinates" xlink:type="simple"><named-content content-type="geo-json" specific-use="{&#34;type&#34;:&#34;Point&#34;,&#34;coordinates&#34;:[99.635139,8.736111]}" id="NCID0EQIEK" xlink:type="simple">8°44'10.0"N, 99°38'06.5"E</named-content></named-content>: <named-content xmlns:xlink="http://www.w3.org/1999/xlink" content-type="dwc:institutional_code" xlink:type="simple">CUMZ</named-content> 7735. Tham Talod, Thung Song, Nakhon Si Thammarat, <named-content xmlns:xlink="http://www.w3.org/1999/xlink" content-type="dwc:verbatimCoordinates" xlink:type="simple"><named-content content-type="geo-json" specific-use="{&#34;type&#34;:&#34;Point&#34;,&#34;coordinates&#34;:[99.678278,8.158889]}" id="NCID0EAJEK" xlink:type="simple">8°09'32.0"N, 99°40'41.8"E</named-content></named-content>: <named-content xmlns:xlink="http://www.w3.org/1999/xlink" content-type="dwc:institutional_code" xlink:type="simple">CUMZ</named-content> 7736. Wat Khuha Santayaram (Wat Tham Khao Daeng), Ron Phibun, Nakhon Si Thammarat, <named-content xmlns:xlink="http://www.w3.org/1999/xlink" content-type="dwc:verbatimCoordinates" xlink:type="simple"><named-content content-type="geo-json" specific-use="{&#34;type&#34;:&#34;Point&#34;,&#34;coordinates&#34;:[99.866944,8.243972]}" id="NCID0EQJEK" xlink:type="simple">8°14'38.3"N, 99°52'01.0"E</named-content></named-content>: <named-content xmlns:xlink="http://www.w3.org/1999/xlink" content-type="dwc:institutional_code" xlink:type="simple">CUMZ</named-content> 7737, 7799. Kaeo Surakan Cave, Lan Saka, Nakhon Si Thammarat, <named-content xmlns:xlink="http://www.w3.org/1999/xlink" content-type="dwc:verbatimCoordinates" xlink:type="simple"><named-content content-type="geo-json" specific-use="{&#34;type&#34;:&#34;Point&#34;,&#34;coordinates&#34;:[99.785278,8.361222]}" id="NCID0EAKEK" xlink:type="simple">8°21'40.4"N, 99°47'07.0"E</named-content></named-content>: <named-content xmlns:xlink="http://www.w3.org/1999/xlink" content-type="dwc:institutional_code" xlink:type="simple">CUMZ</named-content> 7738, 7765. Tham Nam Wang Sri Thammasokrat, Lan Saka, Nakhon Si Thammarat, <named-content xmlns:xlink="http://www.w3.org/1999/xlink" content-type="dwc:verbatimCoordinates" xlink:type="simple"><named-content content-type="geo-json" specific-use="{&#34;type&#34;:&#34;Point&#34;,&#34;coordinates&#34;:[99.833278,8.331944]}" id="NCID0EQKEK" xlink:type="simple">8°19'55.0"N, 99°49'59.8"E</named-content></named-content>: <named-content xmlns:xlink="http://www.w3.org/1999/xlink" content-type="dwc:institutional_code" xlink:type="simple">CUMZ</named-content> 7786. Wat Tham Kanlayanamit, Tham Phannara, Nakhon Si Thammarat, <named-content xmlns:xlink="http://www.w3.org/1999/xlink" content-type="dwc:verbatimCoordinates" xlink:type="simple"><named-content content-type="geo-json" specific-use="{&#34;type&#34;:&#34;Point&#34;,&#34;coordinates&#34;:[99.380750,8.513389]}" id="NCID0EALEK" xlink:type="simple">8°30'48.2"N, 99°22'50.7"E</named-content></named-content>: <named-content xmlns:xlink="http://www.w3.org/1999/xlink" content-type="dwc:institutional_code" xlink:type="simple">CUMZ</named-content> 7748. Wat Tham Thong Panara, Tham Phannara, Nakhon Si Thammarat, <named-content xmlns:xlink="http://www.w3.org/1999/xlink" content-type="dwc:verbatimCoordinates" xlink:type="simple"><named-content content-type="geo-json" specific-use="{&#34;type&#34;:&#34;Point&#34;,&#34;coordinates&#34;:[99.379556,8.422167]}" id="NCID0EQLEK" xlink:type="simple">8°25'19.8"N, 99°22'46.4"E</named-content></named-content>: <named-content xmlns:xlink="http://www.w3.org/1999/xlink" content-type="dwc:institutional_code" xlink:type="simple">CUMZ</named-content> 7775. Phung Chang Cave, Mueang, Phang-nga, <named-content xmlns:xlink="http://www.w3.org/1999/xlink" content-type="dwc:verbatimCoordinates" xlink:type="simple"><named-content content-type="geo-json" specific-use="{&#34;type&#34;:&#34;Point&#34;,&#34;coordinates&#34;:[98.515278,8.442528]}" id="NCID0EAMEK" xlink:type="simple">8°26'33.1"N, 98°30'55.0"E</named-content></named-content>: <named-content xmlns:xlink="http://www.w3.org/1999/xlink" content-type="dwc:institutional_code" xlink:type="simple">CUMZ</named-content> 7719, 7758. Pha Phueng Cave, Mueang, Phang-nga, <named-content xmlns:xlink="http://www.w3.org/1999/xlink" content-type="dwc:verbatimCoordinates" xlink:type="simple"><named-content content-type="geo-json" specific-use="{&#34;type&#34;:&#34;Point&#34;,&#34;coordinates&#34;:[98.539000,8.475500]}" id="NCID0EQMEK" xlink:type="simple">8°28'31.8"N, 98°32'20.4"E</named-content></named-content>: <named-content xmlns:xlink="http://www.w3.org/1999/xlink" content-type="dwc:institutional_code" xlink:type="simple">CUMZ</named-content> 7722. Wat Suwan Khuha, Mueang, Phang-nga, <named-content xmlns:xlink="http://www.w3.org/1999/xlink" content-type="dwc:verbatimCoordinates" xlink:type="simple"><named-content content-type="geo-json" specific-use="{&#34;type&#34;:&#34;Point&#34;,&#34;coordinates&#34;:[98.471694,8.428472]}" id="NCID0EANEK" xlink:type="simple">8°25'42.5"N, 98°28'18.1"E</named-content></named-content>: <named-content xmlns:xlink="http://www.w3.org/1999/xlink" content-type="dwc:institutional_code" xlink:type="simple">CUMZ</named-content> 7759, 7812. Tham Nam Phut, Mueang, Phang-nga, <named-content xmlns:xlink="http://www.w3.org/1999/xlink" content-type="dwc:verbatimCoordinates" xlink:type="simple"><named-content content-type="geo-json" specific-use="{&#34;type&#34;:&#34;Point&#34;,&#34;coordinates&#34;:[98.522667,8.462500]}" id="NCID0EQNEK" xlink:type="simple">8°27'45.0"N, 98°31'21.6"E</named-content></named-content>: <named-content xmlns:xlink="http://www.w3.org/1999/xlink" content-type="dwc:institutional_code" xlink:type="simple">CUMZ</named-content> 7760, 7784, 7796, 7799. Bang Toei Cave, Mueang, Phang-nga, <named-content xmlns:xlink="http://www.w3.org/1999/xlink" content-type="dwc:verbatimCoordinates" xlink:type="simple"><named-content content-type="geo-json" specific-use="{&#34;type&#34;:&#34;Point&#34;,&#34;coordinates&#34;:[98.567167,8.432944]}" id="NCID0EAOEK" xlink:type="simple">8°25'58.6"N, 98°34'01.8"E</named-content></named-content>: <named-content xmlns:xlink="http://www.w3.org/1999/xlink" content-type="dwc:institutional_code" xlink:type="simple">CUMZ</named-content> 7779. Wat Khiriwong, Thap Put, Phang-nga, <named-content xmlns:xlink="http://www.w3.org/1999/xlink" content-type="dwc:verbatimCoordinates" xlink:type="simple"><named-content content-type="geo-json" specific-use="{&#34;type&#34;:&#34;Point&#34;,&#34;coordinates&#34;:[98.576944,8.532111]}" id="NCID0EQOEK" xlink:type="simple">8°31'55.6"N, 98°34'37.0"E</named-content></named-content>: <named-content xmlns:xlink="http://www.w3.org/1999/xlink" content-type="dwc:institutional_code" xlink:type="simple">CUMZ</named-content> 7720, 7795, 7804. Tao Thong Waterfall, Thap Put, Phang-nga, <named-content xmlns:xlink="http://www.w3.org/1999/xlink" content-type="dwc:verbatimCoordinates" xlink:type="simple"><named-content content-type="geo-json" specific-use="{&#34;type&#34;:&#34;Point&#34;,&#34;coordinates&#34;:[98.585694,8.485444]}" id="NCID0EAPEK" xlink:type="simple">8°29'07.6"N, 98°35'08.5"E</named-content></named-content>: <named-content xmlns:xlink="http://www.w3.org/1999/xlink" content-type="dwc:institutional_code" xlink:type="simple">CUMZ</named-content> 7793. Mountain area near Ban Pak Khlong, Kapong, Phang-nga, <named-content xmlns:xlink="http://www.w3.org/1999/xlink" content-type="dwc:verbatimCoordinates" xlink:type="simple"><named-content content-type="geo-json" specific-use="{&#34;type&#34;:&#34;Point&#34;,&#34;coordinates&#34;:[98.461528,8.839222]}" id="NCID0EQPEK" xlink:type="simple">8°50'21.2"N, 98°27'41.5"E</named-content></named-content>: <named-content xmlns:xlink="http://www.w3.org/1999/xlink" content-type="dwc:institutional_code" xlink:type="simple">CUMZ</named-content> 7721. Tham Nalakiring Bureau of Monks, Plai Phraya, Krabi, <named-content xmlns:xlink="http://www.w3.org/1999/xlink" content-type="dwc:verbatimCoordinates" xlink:type="simple"><named-content content-type="geo-json" specific-use="{&#34;type&#34;:&#34;Point&#34;,&#34;coordinates&#34;:[98.862222,8.558194]}" id="NCID0EAQEK" xlink:type="simple">8°33'29.5"N, 98°51'44.0"E</named-content></named-content>: <named-content xmlns:xlink="http://www.w3.org/1999/xlink" content-type="dwc:institutional_code" xlink:type="simple">CUMZ</named-content> 7711. Wat Khao Hua Sing, Plai Phraya, Krabi, <named-content xmlns:xlink="http://www.w3.org/1999/xlink" content-type="dwc:verbatimCoordinates" xlink:type="simple"><named-content content-type="geo-json" specific-use="{&#34;type&#34;:&#34;Point&#34;,&#34;coordinates&#34;:[98.760944,8.511500]}" id="NCID0EQQEK" xlink:type="simple">8°30'41.4"N, 98°45'39.4"E</named-content></named-content>: <named-content xmlns:xlink="http://www.w3.org/1999/xlink" content-type="dwc:institutional_code" xlink:type="simple">CUMZ</named-content> 7725. Wat Tham Bun Raksa Phupharam, Lam Thap, Krabi, <named-content xmlns:xlink="http://www.w3.org/1999/xlink" content-type="dwc:verbatimCoordinates" xlink:type="simple"><named-content content-type="geo-json" specific-use="{&#34;type&#34;:&#34;Point&#34;,&#34;coordinates&#34;:[99.396611,8.037194]}" id="NCID0EAREK" xlink:type="simple">8°02'13.9"N, 99°23'47.8"E</named-content></named-content>: <named-content xmlns:xlink="http://www.w3.org/1999/xlink" content-type="dwc:institutional_code" xlink:type="simple">CUMZ</named-content> 7773. Limestone outcrop near Than Bok Khorani, Ao Luek, Krabi, <named-content xmlns:xlink="http://www.w3.org/1999/xlink" content-type="dwc:verbatimCoordinates" xlink:type="simple"><named-content content-type="geo-json" specific-use="{&#34;type&#34;:&#34;Point&#34;,&#34;coordinates&#34;:[98.734306,8.388694]}" id="NCID0EQREK" xlink:type="simple">8°23'19.3"N, 98°44'03.5"E</named-content></named-content>: <named-content xmlns:xlink="http://www.w3.org/1999/xlink" content-type="dwc:institutional_code" xlink:type="simple">CUMZ</named-content> 7718, 7723. Sa Yuan Thong Cave, Ao Luek, Krabi, <named-content xmlns:xlink="http://www.w3.org/1999/xlink" content-type="dwc:verbatimCoordinates" xlink:type="simple"><named-content content-type="geo-json" specific-use="{&#34;type&#34;:&#34;Point&#34;,&#34;coordinates&#34;:[98.745639,8.363111]}" id="NCID0EASEK" xlink:type="simple">8°21'47.2"N, 98°44'44.3"E</named-content></named-content>: <named-content xmlns:xlink="http://www.w3.org/1999/xlink" content-type="dwc:institutional_code" xlink:type="simple">CUMZ</named-content> 7789. Limestone outcrop near Emerald Pool, Khlong Thom, Krabi, <named-content xmlns:xlink="http://www.w3.org/1999/xlink" content-type="dwc:verbatimCoordinates" xlink:type="simple"><named-content content-type="geo-json" specific-use="{&#34;type&#34;:&#34;Point&#34;,&#34;coordinates&#34;:[99.268139,7.925083]}" id="NCID0EQSEK" xlink:type="simple">7°55'30.3"N, 99°16'05.3"E</named-content></named-content>: <named-content xmlns:xlink="http://www.w3.org/1999/xlink" content-type="dwc:institutional_code" xlink:type="simple">CUMZ</named-content> 7813. Wat Tham Seua, Mueang, Krabi, <named-content xmlns:xlink="http://www.w3.org/1999/xlink" content-type="dwc:verbatimCoordinates" xlink:type="simple"><named-content content-type="geo-json" specific-use="{&#34;type&#34;:&#34;Point&#34;,&#34;coordinates&#34;:[98.923917,8.124194]}" id="NCID0EATEK" xlink:type="simple">8°07'27.1"N, 98°55'26.1"E</named-content></named-content>: <named-content xmlns:xlink="http://www.w3.org/1999/xlink" content-type="dwc:institutional_code" xlink:type="simple">CUMZ</named-content> 7724, 7776, 7791, 7797. Limestone outcrop near Ban Thab Prik School, Mueang, Krabi, <named-content xmlns:xlink="http://www.w3.org/1999/xlink" content-type="dwc:verbatimCoordinates" xlink:type="simple"><named-content content-type="geo-json" specific-use="{&#34;type&#34;:&#34;Point&#34;,&#34;coordinates&#34;:[98.880667,8.180611]}" id="NCID0EQTEK" xlink:type="simple">8°10'50.2"N, 98°52'50.4"E</named-content></named-content>: <named-content xmlns:xlink="http://www.w3.org/1999/xlink" content-type="dwc:institutional_code" xlink:type="simple">CUMZ</named-content> 7781. Wat Tham Phraphut, Ratsada, Trang, <named-content xmlns:xlink="http://www.w3.org/1999/xlink" content-type="dwc:verbatimCoordinates" xlink:type="simple"><named-content content-type="geo-json" specific-use="{&#34;type&#34;:&#34;Point&#34;,&#34;coordinates&#34;:[99.728028,7.872639]}" id="NCID0EAUEK" xlink:type="simple">7°52'21.5"N, 99°43'40.9"E</named-content></named-content>: <named-content xmlns:xlink="http://www.w3.org/1999/xlink" content-type="dwc:institutional_code" xlink:type="simple">CUMZ</named-content> 7727. Limestone outcrop in Huai Yot, Huai Yot, Trang, <named-content xmlns:xlink="http://www.w3.org/1999/xlink" content-type="dwc:verbatimCoordinates" xlink:type="simple"><named-content content-type="geo-json" specific-use="{&#34;type&#34;:&#34;Point&#34;,&#34;coordinates&#34;:[99.656389,7.736944]}" id="NCID0EQUEK" xlink:type="simple">7°44'13.0"N, 99°39'23.0"E</named-content></named-content>: <named-content xmlns:xlink="http://www.w3.org/1999/xlink" content-type="dwc:institutional_code" xlink:type="simple">CUMZ</named-content> 7780. Khao Pu Chao Bureau of Monks, Na Yong, Trang, <named-content xmlns:xlink="http://www.w3.org/1999/xlink" content-type="dwc:verbatimCoordinates" xlink:type="simple"><named-content content-type="geo-json" specific-use="{&#34;type&#34;:&#34;Point&#34;,&#34;coordinates&#34;:[99.777861,7.558667]}" id="NCID0EAVEK" xlink:type="simple">7°33'31.2"N, 99°46'40.3"E</named-content></named-content>: <named-content xmlns:xlink="http://www.w3.org/1999/xlink" content-type="dwc:institutional_code" xlink:type="simple">CUMZ</named-content> 7801. Khanti Phon Cave, Thung Wa, Satun, <named-content xmlns:xlink="http://www.w3.org/1999/xlink" content-type="dwc:verbatimCoordinates" xlink:type="simple"><named-content content-type="geo-json" specific-use="{&#34;type&#34;:&#34;Point&#34;,&#34;coordinates&#34;:[99.798167,7.085417]}" id="NCID0EQVEK" xlink:type="simple">7°05'07.5"N, 99°47'53.4"E</named-content></named-content>: <named-content xmlns:xlink="http://www.w3.org/1999/xlink" content-type="dwc:institutional_code" xlink:type="simple">CUMZ</named-content> 7726, 7790. Wat Thung Khamin, Thung Wa, Satun, <named-content xmlns:xlink="http://www.w3.org/1999/xlink" content-type="dwc:verbatimCoordinates" xlink:type="simple"><named-content content-type="geo-json" specific-use="{&#34;type&#34;:&#34;Point&#34;,&#34;coordinates&#34;:[99.844250,7.049306]}" id="NCID0EAWEK" xlink:type="simple">7°02'57.5"N, 99°50'39.3"E</named-content></named-content>: <named-content xmlns:xlink="http://www.w3.org/1999/xlink" content-type="dwc:institutional_code" xlink:type="simple">CUMZ</named-content> 7728. Khao Thanan, Thung Wa, Satun, <named-content xmlns:xlink="http://www.w3.org/1999/xlink" content-type="dwc:verbatimCoordinates" xlink:type="simple"><named-content content-type="geo-json" specific-use="{&#34;type&#34;:&#34;Point&#34;,&#34;coordinates&#34;:[99.691472,7.060278]}" id="NCID0EQWEK" xlink:type="simple">7°03'37.0"N, 99°41'29.3"E</named-content></named-content>: <named-content xmlns:xlink="http://www.w3.org/1999/xlink" content-type="dwc:institutional_code" xlink:type="simple">CUMZ</named-content> 7788. Wat Kumphin Banpot, Khuan Kalong, Satun, <named-content xmlns:xlink="http://www.w3.org/1999/xlink" content-type="dwc:verbatimCoordinates" xlink:type="simple"><named-content content-type="geo-json" specific-use="{&#34;type&#34;:&#34;Point&#34;,&#34;coordinates&#34;:[100.017333,6.875222]}" id="NCID0EAXEK" xlink:type="simple">6°52'30.8"N, 100°01'02.4"E</named-content></named-content>: <named-content xmlns:xlink="http://www.w3.org/1999/xlink" content-type="dwc:institutional_code" xlink:type="simple">CUMZ</named-content> 7729. Ton Din Cave, Khuan Don, Satun, <named-content xmlns:xlink="http://www.w3.org/1999/xlink" content-type="dwc:verbatimCoordinates" xlink:type="simple"><named-content content-type="geo-json" specific-use="{&#34;type&#34;:&#34;Point&#34;,&#34;coordinates&#34;:[100.162917,6.726528]}" id="NCID0EQXEK" xlink:type="simple">6°43'35.5"N, 100°09'46.5"E</named-content></named-content>: <named-content xmlns:xlink="http://www.w3.org/1999/xlink" content-type="dwc:institutional_code" xlink:type="simple">CUMZ</named-content> 7753 (Fig. <xref ref-type="fig" rid="F21">21C</xref>), 7770, 7811. Khao Ok Tha Lu, Mueang, Phatthalung, <named-content xmlns:xlink="http://www.w3.org/1999/xlink" content-type="dwc:verbatimCoordinates" xlink:type="simple"><named-content content-type="geo-json" specific-use="{&#34;type&#34;:&#34;Point&#34;,&#34;coordinates&#34;:[100.091667,7.625000]}" id="NCID0EEYEK" xlink:type="simple">7°37'30.0"N, 100°05'30.0"E</named-content></named-content>: <named-content xmlns:xlink="http://www.w3.org/1999/xlink" content-type="dwc:institutional_code" xlink:type="simple">CUMZ</named-content> 7730. Wat Khuha Sawan, Mueang, Phatthalung, <named-content xmlns:xlink="http://www.w3.org/1999/xlink" content-type="dwc:verbatimCoordinates" xlink:type="simple"><named-content content-type="geo-json" specific-use="{&#34;type&#34;:&#34;Point&#34;,&#34;coordinates&#34;:[100.081056,7.620583]}" id="NCID0EUYEK" xlink:type="simple">7°37'14.1"N, 100°04'51.8"E</named-content></named-content>: <named-content xmlns:xlink="http://www.w3.org/1999/xlink" content-type="dwc:institutional_code" xlink:type="simple">CUMZ</named-content> 7733. Phra Non Cave, Mueang, Phatthalung, <named-content xmlns:xlink="http://www.w3.org/1999/xlink" content-type="dwc:verbatimCoordinates" xlink:type="simple"><named-content content-type="geo-json" specific-use="{&#34;type&#34;:&#34;Point&#34;,&#34;coordinates&#34;:[100.062111,7.681389]}" id="NCID0EEZEK" xlink:type="simple">7°40'53.0"N, 100°03'43.6"E</named-content></named-content>: <named-content xmlns:xlink="http://www.w3.org/1999/xlink" content-type="dwc:institutional_code" xlink:type="simple">CUMZ</named-content> 7734. Malai Cave, Mueang, Phatthalung, <named-content xmlns:xlink="http://www.w3.org/1999/xlink" content-type="dwc:verbatimCoordinates" xlink:type="simple"><named-content content-type="geo-json" specific-use="{&#34;type&#34;:&#34;Point&#34;,&#34;coordinates&#34;:[100.084778,7.635528]}" id="NCID0EUZEK" xlink:type="simple">7°38'07.9"N, 100°05'05.2"E</named-content></named-content>: <named-content xmlns:xlink="http://www.w3.org/1999/xlink" content-type="dwc:institutional_code" xlink:type="simple">CUMZ</named-content> 7805. Wang Thong Cave, Khuan Khanun, Phatthalung, <named-content xmlns:xlink="http://www.w3.org/1999/xlink" content-type="dwc:verbatimCoordinates" xlink:type="simple"><named-content content-type="geo-json" specific-use="{&#34;type&#34;:&#34;Point&#34;,&#34;coordinates&#34;:[100.013861,7.679500]}" id="NCID0EE1EK" xlink:type="simple">7°40'46.2"N, 100°00'49.9"E</named-content></named-content>: <named-content xmlns:xlink="http://www.w3.org/1999/xlink" content-type="dwc:institutional_code" xlink:type="simple">CUMZ</named-content> 7732. Tham Un Ya Ma Nee, Kong Ra, Phatthalung, <named-content xmlns:xlink="http://www.w3.org/1999/xlink" content-type="dwc:verbatimCoordinates" xlink:type="simple"><named-content content-type="geo-json" specific-use="{&#34;type&#34;:&#34;Point&#34;,&#34;coordinates&#34;:[99.976694,7.397583]}" id="NCID0EU1EK" xlink:type="simple">7°23'51.3"N, 99°58'36.1"E</named-content></named-content>: <named-content xmlns:xlink="http://www.w3.org/1999/xlink" content-type="dwc:institutional_code" xlink:type="simple">CUMZ</named-content> 7731. Khao Phaya Hong Cave, Kong Ra, Phatthalung, <named-content xmlns:xlink="http://www.w3.org/1999/xlink" content-type="dwc:verbatimCoordinates" xlink:type="simple"><named-content content-type="geo-json" specific-use="{&#34;type&#34;:&#34;Point&#34;,&#34;coordinates&#34;:[99.964639,7.463528]}" id="NCID0EE2EK" xlink:type="simple">7°27'48.7"N, 99°57'52.7"E</named-content></named-content>: <named-content xmlns:xlink="http://www.w3.org/1999/xlink" content-type="dwc:institutional_code" xlink:type="simple">CUMZ</named-content> 7814. Wat Tham Khao Chaison, Khao Chaison, Phatthalung, <named-content xmlns:xlink="http://www.w3.org/1999/xlink" content-type="dwc:verbatimCoordinates" xlink:type="simple"><named-content content-type="geo-json" specific-use="{&#34;type&#34;:&#34;Point&#34;,&#34;coordinates&#34;:[100.131222,7.450194]}" id="NCID0EU2EK" xlink:type="simple">7°27'00.7"N, 100°07'52.4"E</named-content></named-content>: <named-content xmlns:xlink="http://www.w3.org/1999/xlink" content-type="dwc:institutional_code" xlink:type="simple">CUMZ</named-content> 7785, 7774, 7787. Kathu Waterfall, Kathu, Phuket, <named-content xmlns:xlink="http://www.w3.org/1999/xlink" content-type="dwc:verbatimCoordinates" xlink:type="simple"><named-content content-type="geo-json" specific-use="{&#34;type&#34;:&#34;Point&#34;,&#34;coordinates&#34;:[98.322889,7.934444]}" id="NCID0EE3EK" xlink:type="simple">7°56'04.0"N, 98°19'22.4"E</named-content></named-content>: <named-content xmlns:xlink="http://www.w3.org/1999/xlink" content-type="dwc:institutional_code" xlink:type="simple">CUMZ</named-content> 7761. Limestone outcrop in Sakhu, Thalang, Phuket, <named-content xmlns:xlink="http://www.w3.org/1999/xlink" content-type="dwc:verbatimCoordinates" xlink:type="simple"><named-content content-type="geo-json" specific-use="{&#34;type&#34;:&#34;Point&#34;,&#34;coordinates&#34;:[98.298528,8.090306]}" id="NCID0EU3EK" xlink:type="simple">8°05'25.1"N, 98°17'54.7"E</named-content></named-content>: <named-content xmlns:xlink="http://www.w3.org/1999/xlink" content-type="dwc:institutional_code" xlink:type="simple">CUMZ</named-content> 7803. Khao Jung Lone Cave, Rattaphum, Songkhla, <named-content xmlns:xlink="http://www.w3.org/1999/xlink" content-type="dwc:verbatimCoordinates" xlink:type="simple"><named-content content-type="geo-json" specific-use="{&#34;type&#34;:&#34;Point&#34;,&#34;coordinates&#34;:[100.283306,7.190500]}" id="NCID0EE4EK" xlink:type="simple">7°11'25.8"N, 100°16'59.9"E</named-content></named-content>: <named-content xmlns:xlink="http://www.w3.org/1999/xlink" content-type="dwc:institutional_code" xlink:type="simple">CUMZ</named-content> 7771. Wat Charoen Phupha, Rattaphum, Songkhla, <named-content xmlns:xlink="http://www.w3.org/1999/xlink" content-type="dwc:verbatimCoordinates" xlink:type="simple"><named-content content-type="geo-json" specific-use="{&#34;type&#34;:&#34;Point&#34;,&#34;coordinates&#34;:[100.260194,7.147528]}" id="NCID0EU4EK" xlink:type="simple">7°08'51.1"N, 100°15'36.7"E</named-content></named-content>: <named-content xmlns:xlink="http://www.w3.org/1999/xlink" content-type="dwc:institutional_code" xlink:type="simple">CUMZ</named-content> 7810. Nang Phraya Laed Kaw Bureau of Monks, Sadao, Songkhla, <named-content xmlns:xlink="http://www.w3.org/1999/xlink" content-type="dwc:verbatimCoordinates" xlink:type="simple"><named-content content-type="geo-json" specific-use="{&#34;type&#34;:&#34;Point&#34;,&#34;coordinates&#34;:[100.257944,6.741444]}" id="NCID0EE5EK" xlink:type="simple">6°44'29.2"N, 100°15'28.6"E</named-content></named-content>: <named-content xmlns:xlink="http://www.w3.org/1999/xlink" content-type="dwc:institutional_code" xlink:type="simple">CUMZ</named-content> 7772.</p><fig id="F19" position="float" orientation="portrait"><object-id xmlns:xlink="http://www.w3.org/1999/xlink" content-type="doi" xlink:type="simple">10.3897/zookeys.976.53859.figure19</object-id><object-id xmlns:xlink="http://www.w3.org/1999/xlink" content-type="arpha" xlink:type="simple">20D10417-0CCC-554B-BAAE-395AC2643714</object-id><label>Figure 19.</label><caption><p>
                    Spermatophore of <italic><tp:taxon-name><tp:taxon-name-part taxon-name-part-type="genus" reg="Sarika">Sarika</tp:taxon-name-part> <tp:taxon-name-part taxon-name-part-type="species" reg="limbata">limbata</tp:taxon-name-part></tp:taxon-name></italic> specimen <named-content xmlns:xlink="http://www.w3.org/1999/xlink" content-type="dwc:institutional_code" xlink:type="simple">CUMZ</named-content> 7652 <bold>A</bold> general view of spermatophore, <bold>B</bold> head filament <bold>C–E</bold> tail filament showing <bold>C</bold> three spines located close to the sperm sac <bold>D</bold> region with and without branching spines, and <bold>E</bold> branching spines on the tip region. Yellow arrowheads indicate the ends of spines from the tip.</p></caption><graphic xmlns:xlink="http://www.w3.org/1999/xlink" xlink:href="zookeys-976-001-g019.jpg" position="float" orientation="portrait" xlink:type="simple" id="oo_464401.jpg"><uri content-type="original_file" xlink:type="simple">https://binary.pensoft.net/fig/464401</uri></graphic></fig></tp:treatment-sec><tp:treatment-sec sec-type="diagnosis" id="SECID0EDAFK"><title>Diagnosis.</title><p>Shell large, depressed to globosely depressed and well-rounded body whorl. Animal with pale to dark grey body with five mantle lobes. Genitalia with a short straight epiphallic caecum. Inner penial sculpture with reticulated pilasters in proximal part and irregular surface folds arranged in oblique row at distal end. Spermatophore with irregularly acute-serrate longitudinal ridges on the head filament, tail filament with three spines, more than ca. half of its length with series of branching spines.</p><fig id="F20" position="float" orientation="portrait"><object-id xmlns:xlink="http://www.w3.org/1999/xlink" content-type="doi" xlink:type="simple">10.3897/zookeys.976.53859.figure20</object-id><object-id xmlns:xlink="http://www.w3.org/1999/xlink" content-type="arpha" xlink:type="simple">6E929BF1-A49E-579F-8051-9AF1038E6079</object-id><label>Figure 20.</label><caption><p>
                    Spermatophore of <italic><tp:taxon-name><tp:taxon-name-part taxon-name-part-type="genus" reg="Sarika">Sarika</tp:taxon-name-part> <tp:taxon-name-part taxon-name-part-type="species" reg="heptagyra">heptagyra</tp:taxon-name-part></tp:taxon-name></italic> specimen <named-content xmlns:xlink="http://www.w3.org/1999/xlink" content-type="dwc:institutional_code" xlink:type="simple">CUMZ</named-content> 7232 <bold>A</bold> general view of spermatophore, <bold>B</bold> head filament, and <bold>C–E</bold> tail filament showing <bold>C</bold> three spines located close to the sperm sac <bold>D</bold> region with and without branching spines, and <bold>E</bold> branching spines on the tip region. Yellow arrowhead indicates the end of the spines from the tip.</p></caption><graphic xmlns:xlink="http://www.w3.org/1999/xlink" xlink:href="zookeys-976-001-g020.jpg" position="float" orientation="portrait" xlink:type="simple" id="oo_464402.jpg"><uri content-type="original_file" xlink:type="simple">https://binary.pensoft.net/fig/464402</uri></graphic></fig></tp:treatment-sec><tp:treatment-sec sec-type="description" id="SECID0EBCFK"><title>Description.</title><p><bold><italic>Shell</italic>.</bold> Shell depressed to globosely depressed, large size (shell width up to 26.6 mm, shell height up to 15.2 mm), and rather thin. Shell surface smooth, polished; shell colour pale warm brown to medium brown. Whorls 6–7, increasing regularly; body whorl large and well rounded. Spire moderately to very much elevated; suture impressed. Aperture crescent-shaped and obliquely opened. Peristome simple. Columellar margin simple and slightly reflected near umbilicus. Umbilicus narrowly opened (Fig. <xref ref-type="fig" rid="F21">21A–D</xref>).</p><fig id="F21" position="float" orientation="portrait"><object-id xmlns:xlink="http://www.w3.org/1999/xlink" content-type="doi" xlink:type="simple">10.3897/zookeys.976.53859.figure21</object-id><object-id xmlns:xlink="http://www.w3.org/1999/xlink" content-type="arpha" xlink:type="simple">741412F3-3AC6-542C-B4AA-DB7D5A1E4A3D</object-id><label>Figure 21.</label><caption><p>Shells of Group I: <italic><tp:taxon-name><tp:taxon-name-part taxon-name-part-type="genus" reg="Sarika">Sarika</tp:taxon-name-part> <tp:taxon-name-part taxon-name-part-type="species" reg="resplendens">resplendens</tp:taxon-name-part></tp:taxon-name></italic> group. <bold>A–D</bold><italic><tp:taxon-name><tp:taxon-name-part taxon-name-part-type="genus" reg="Sarika">Sarika</tp:taxon-name-part> <tp:taxon-name-part taxon-name-part-type="species" reg="kawtaoensis">kawtaoensis</tp:taxon-name-part></tp:taxon-name></italic><bold>A</bold> syntype <named-content xmlns:xlink="http://www.w3.org/1999/xlink" content-type="dwc:institutional_code" xlink:type="simple">NMW</named-content> 1955.158.01170 <bold>B</bold> specimen <named-content xmlns:xlink="http://www.w3.org/1999/xlink" content-type="dwc:institutional_code" xlink:type="simple">CUMZ</named-content> 7706 <bold>C</bold> specimen <named-content xmlns:xlink="http://www.w3.org/1999/xlink" content-type="dwc:institutional_code" xlink:type="simple">CUMZ</named-content> 7753 and <bold>D</bold> specimen <named-content xmlns:xlink="http://www.w3.org/1999/xlink" content-type="dwc:institutional_code" xlink:type="simple">CUMZ</named-content> 7236 <bold>E, F</bold><italic><tp:taxon-name><tp:taxon-name-part taxon-name-part-type="genus" reg="Sarika">S.</tp:taxon-name-part> <tp:taxon-name-part taxon-name-part-type="species" reg="caligina">caligina</tp:taxon-name-part></tp:taxon-name></italic> sp. nov. <bold>E</bold> holotype <named-content xmlns:xlink="http://www.w3.org/1999/xlink" content-type="dwc:institutional_code" xlink:type="simple">CUMZ</named-content> 7259, and <bold>F</bold> paratype <named-content xmlns:xlink="http://www.w3.org/1999/xlink" content-type="dwc:institutional_code" xlink:type="simple">CUMZ</named-content> 7245.</p></caption><graphic xmlns:xlink="http://www.w3.org/1999/xlink" xlink:href="zookeys-976-001-g021.jpg" position="float" orientation="portrait" xlink:type="simple" id="oo_464403.jpg"><uri content-type="original_file" xlink:type="simple">https://binary.pensoft.net/fig/464403</uri></graphic></fig><p><bold><italic>Genital organs</italic>.</bold> Atrium short. Penis cylindrical with thin penial sheath covering proximal penis. Inner sculpture of penis divided into three parts; proximally approximately one-third of penial chamber with very finely longitudinal penial pilasters to nearly smooth surface; middle approximately one-third of chamber covered with reticulated pilasters; distally approximately one-third pilaster transformed to irregular surface folds arranged in oblique row. Epiphallus cylindrical, approximately as long as penis and narrower penis. Epiphallic caecum short, straight, diameter slightly larger than epiphallus, and located near middle of epiphallus. Penial retractor muscle thin and attached at tip of epiphallic caecum. Flagellum long slender, approximately as long as epiphallus. Vas deferens thin tube connecting distal epiphallus and free oviduct (Fig. <xref ref-type="fig" rid="F22">22A, B</xref>).</p><p>Vagina cylindrical tube, approximately two-third of penis length. Dart apparatus large, long, cylindrical, and located on atrium at vagina and penis junction. Gametolytic sac bulbous; gametolytic duct long and cylindrical. Free oviduct cylindrical, almost as long as vagina and proximal end encircled with thick tissue (Fig. <xref ref-type="fig" rid="F22">22A</xref>).</p><fig id="F22" position="float" orientation="portrait"><object-id xmlns:xlink="http://www.w3.org/1999/xlink" content-type="doi" xlink:type="simple">10.3897/zookeys.976.53859.figure22</object-id><object-id xmlns:xlink="http://www.w3.org/1999/xlink" content-type="arpha" xlink:type="simple">A6ADC7AC-89A2-527D-9CAB-1F75A454B760</object-id><label>Figure 22.</label><caption><p>Genitalia. <bold>A, B</bold><italic><tp:taxon-name><tp:taxon-name-part taxon-name-part-type="genus" reg="Sarika">Sarika</tp:taxon-name-part> <tp:taxon-name-part taxon-name-part-type="species" reg="kawtaoensis">kawtaoensis</tp:taxon-name-part></tp:taxon-name></italic> specimen <named-content xmlns:xlink="http://www.w3.org/1999/xlink" content-type="dwc:institutional_code" xlink:type="simple">CUMZ</named-content> 7762 <bold>A</bold> general view of the genital system and <bold>B</bold> internal structure of the penis <bold>C, D</bold><italic><tp:taxon-name><tp:taxon-name-part taxon-name-part-type="genus" reg="Sarika">S.</tp:taxon-name-part> <tp:taxon-name-part taxon-name-part-type="species" reg="caligina">caligina</tp:taxon-name-part></tp:taxon-name></italic> sp. nov. paratype <named-content xmlns:xlink="http://www.w3.org/1999/xlink" content-type="dwc:institutional_code" xlink:type="simple">CUMZ</named-content> 7245 <bold>C</bold> general view of the genital system and <bold>D</bold> internal structure of the penis. White arrowheads indicate the ends of the penes.</p></caption><graphic xmlns:xlink="http://www.w3.org/1999/xlink" xlink:href="zookeys-976-001-g022.jpg" position="float" orientation="portrait" xlink:type="simple" id="oo_464404.jpg"><uri content-type="original_file" xlink:type="simple">https://binary.pensoft.net/fig/464404</uri></graphic></fig><p>
                Spermatophore long and needle-shaped. Sperm sac enlarged and elongate-oval. Head filament gourd shape with irregularly acute-serrate longitudinal ridges. Tail filament very long tube; region near sperm sac with three spines. Spine I simple, little curved, and short. Spine II large and long, branching into many spinules near the tip. Spine II almost the same size as spine II, with complicated branching into small spinules. Region furthest away smooth and without spine; terminal part (more than ca. half of its length) with series of long branching spines arranged in a row, and then transformed very long serrate-like spines arranged in opposite rows near the tail filament tip (Fig. <xref ref-type="fig" rid="F23">23</xref>).</p><fig id="F23" position="float" orientation="portrait"><object-id xmlns:xlink="http://www.w3.org/1999/xlink" content-type="doi" xlink:type="simple">10.3897/zookeys.976.53859.figure23</object-id><object-id xmlns:xlink="http://www.w3.org/1999/xlink" content-type="arpha" xlink:type="simple">A0016132-6D97-5A38-975C-9C27F3CC1B76</object-id><label>Figure 23.</label><caption><p>
                    Spermatophore of <italic><tp:taxon-name><tp:taxon-name-part taxon-name-part-type="genus" reg="Sarika">Sarika</tp:taxon-name-part> <tp:taxon-name-part taxon-name-part-type="species" reg="kawtaoensis">kawtaoensis</tp:taxon-name-part></tp:taxon-name></italic> specimen <named-content xmlns:xlink="http://www.w3.org/1999/xlink" content-type="dwc:institutional_code" xlink:type="simple">CUMZ</named-content> 7236 <bold>A</bold> general view of spermatophore <bold>B</bold> head filament <bold>C–E</bold> tail filament showing <bold>C</bold> three spines located close to the sperm sac <bold>D</bold> region with and without branching spines and <bold>E</bold> branching spines on the tip region. Yellow arrowhead indicates the end of the spines from the tip.</p></caption><graphic xmlns:xlink="http://www.w3.org/1999/xlink" xlink:href="zookeys-976-001-g023.jpg" position="float" orientation="portrait" xlink:type="simple" id="oo_464405.jpg"><uri content-type="original_file" xlink:type="simple">https://binary.pensoft.net/fig/464405</uri></graphic></fig><p><bold><italic><tp:taxon-name><tp:taxon-name-part taxon-name-part-type="genus" reg="Radula">Radula</tp:taxon-name-part></tp:taxon-name></italic>.</bold> Teeth with half row formula: 1–(13–14)–54. Central tooth symmetrical tricuspid; lateral teeth asymmetrical tricuspid; marginal teeth elongate bicuspid. Marginal teeth starting at ca. row number 13 or 14 (Fig. <xref ref-type="fig" rid="F31">31A</xref>).</p><p><bold><italic>External features</italic>.</bold> Animal with reticulated skin and pale to dark grey body, pale grey foot sole, and dark grey caudal horn. Mantle edge well developed and same colour as body (Fig. <xref ref-type="fig" rid="F10">10B</xref>).</p></tp:treatment-sec><tp:treatment-sec sec-type="distribution" id="SECID0ECMFK"><title>Distribution.</title><p><italic><tp:taxon-name><tp:taxon-name-part taxon-name-part-type="genus" reg="Sarika">Sarika</tp:taxon-name-part> <tp:taxon-name-part taxon-name-part-type="species" reg="kawtaoensis">kawtaoensis</tp:taxon-name-part></tp:taxon-name></italic> is widely distributed throughout southern Thailand and occurs in both natural and populated community areas (Fig. <xref ref-type="fig" rid="F8">8</xref>).</p></tp:treatment-sec><tp:treatment-sec sec-type="COI analysis" id="SECID0EXMFK"><title><abbrev xmlns:xlink="http://www.w3.org/1999/xlink" xlink:title="cytochrome c oxidase subunit I" id="ABBRID0E3MFK" xlink:type="simple">COI</abbrev> analysis.</title><p>The <abbrev xmlns:xlink="http://www.w3.org/1999/xlink" xlink:title="maximum likelihood" id="ABBRID0ECNFK" xlink:type="simple">ML</abbrev> and <abbrev xmlns:xlink="http://www.w3.org/1999/xlink" xlink:title="Bayesian inference" id="ABBRID0EGNFK" xlink:type="simple">BI</abbrev> analyses of <italic><tp:taxon-name><tp:taxon-name-part taxon-name-part-type="genus" reg="Sarika">S.</tp:taxon-name-part> <tp:taxon-name-part taxon-name-part-type="species" reg="kawtaoensis">kawtaoensis</tp:taxon-name-part></tp:taxon-name></italic> revealed that the five individuals formed a monophyletic group with strong support (Fig. <xref ref-type="fig" rid="F1">1</xref>; <abbrev xmlns:xlink="http://www.w3.org/1999/xlink" xlink:title="Bootstrap support" id="ABBRID0EZNFK" xlink:type="simple">BS</abbrev> = 91%, <abbrev xmlns:xlink="http://www.w3.org/1999/xlink" xlink:title="posterior probabilities" id="ABBRID0E4NFK" xlink:type="simple">PP</abbrev> = 1), sister to <italic><tp:taxon-name><tp:taxon-name-part taxon-name-part-type="genus" reg="Sarika">S.</tp:taxon-name-part> <tp:taxon-name-part taxon-name-part-type="species" reg="limbata">limbata</tp:taxon-name-part></tp:taxon-name></italic> + <italic><tp:taxon-name><tp:taxon-name-part taxon-name-part-type="genus" reg="Sarika">S.</tp:taxon-name-part> <tp:taxon-name-part taxon-name-part-type="species" reg="lactospira">lactospira</tp:taxon-name-part></tp:taxon-name></italic> sp. nov. yet only with <abbrev xmlns:xlink="http://www.w3.org/1999/xlink" xlink:title="Bayesian inference" id="ABBRID0EXOFK" xlink:type="simple">BI</abbrev> support (Fig. <xref ref-type="fig" rid="F1">1</xref>; <abbrev xmlns:xlink="http://www.w3.org/1999/xlink" xlink:title="posterior probabilities" id="ABBRID0E6OFK" xlink:type="simple">PP</abbrev> = 0.98). The mean intraspecific genetic distance of <italic><tp:taxon-name><tp:taxon-name-part taxon-name-part-type="genus" reg="Sarika">S.</tp:taxon-name-part> <tp:taxon-name-part taxon-name-part-type="species" reg="kawtaoensis">kawtaoensis</tp:taxon-name-part></tp:taxon-name></italic> was 3.3% (Table <xref ref-type="table" rid="T2">2</xref>).</p></tp:treatment-sec><tp:treatment-sec sec-type="remarks" id="SECID0ESPFK"><title>Remarks.</title><p><italic><tp:taxon-name><tp:taxon-name-part taxon-name-part-type="genus" reg="Sarika">Sarika</tp:taxon-name-part> <tp:taxon-name-part taxon-name-part-type="species" reg="kawtaoensis">kawtaoensis</tp:taxon-name-part></tp:taxon-name></italic> is a variable species in terms of shell shape ranging from nearly flattened (Fig. <xref ref-type="fig" rid="F21">21D</xref>) to a low-conical spire (Fig. <xref ref-type="fig" rid="F21">21A</xref>). The reproductive organs in these two shell morphs are identical. In addition, the DNA phylogeny also revealed that these shell variations grouped together with strong support within the clade of <italic><tp:taxon-name><tp:taxon-name-part taxon-name-part-type="genus" reg="Sarika">S.</tp:taxon-name-part> <tp:taxon-name-part taxon-name-part-type="species" reg="kawtaoensis">kawtaoensis</tp:taxon-name-part></tp:taxon-name></italic> (Fig. <xref ref-type="fig" rid="F1">1</xref>).</p></tp:treatment-sec><tp:treatment-sec><!--Section generated to contain objects referenced in tp:taxon-treatment.--><fig id="F1" position="float" orientation="portrait"><object-id xmlns:xlink="http://www.w3.org/1999/xlink" content-type="doi" xlink:type="simple">10.3897/zookeys.976.53859.figure1</object-id><object-id xmlns:xlink="http://www.w3.org/1999/xlink" content-type="arpha" xlink:type="simple">D986F81E-AD74-5F37-B436-4D259CEF023F</object-id><label>Figure 1.</label><caption><p>Maximum likelihood tree showing the relationships among species of <italic><tp:taxon-name><tp:taxon-name-part taxon-name-part-type="genus" reg="Sarika">Sarika</tp:taxon-name-part></tp:taxon-name></italic> based on the mitochondrial <abbrev xmlns:xlink="http://www.w3.org/1999/xlink" xlink:title="cytochrome c oxidase subunit I" id="ABBRID0ENMBG" xlink:type="simple">COI</abbrev> gene sequences. Numbers by the nodes are the <abbrev xmlns:xlink="http://www.w3.org/1999/xlink" xlink:title="maximum likelihood" id="ABBRID0ERMBG" xlink:type="simple">ML</abbrev> bootstrap values (left) and Bayesian posterior probabilities (right); shown only for the nodes supported by <abbrev xmlns:xlink="http://www.w3.org/1999/xlink" xlink:title="maximum likelihood" id="ABBRID0EVMBG" xlink:type="simple">ML</abbrev> or <abbrev xmlns:xlink="http://www.w3.org/1999/xlink" xlink:title="Bayesian inference" id="ABBRID0EZMBG" xlink:type="simple">BI</abbrev> (≥ 70% and ≥ 0.95). Each clade colour refers to a genus.</p></caption><graphic xmlns:xlink="http://www.w3.org/1999/xlink" xlink:href="zookeys-976-001-g001.jpg" position="float" orientation="portrait" xlink:type="simple" id="oo_464383.jpg"><uri content-type="original_file" xlink:type="simple">https://binary.pensoft.net/fig/464383</uri></graphic></fig><fig id="F8" position="float" orientation="portrait"><object-id xmlns:xlink="http://www.w3.org/1999/xlink" content-type="doi" xlink:type="simple">10.3897/zookeys.976.53859.figure8</object-id><object-id xmlns:xlink="http://www.w3.org/1999/xlink" content-type="arpha" xlink:type="simple">A2B108D1-5E63-591A-BCC0-1DDC12A7E73E</object-id><label>Figure 8.</label><caption><p>Geographic distribution of <italic><tp:taxon-name><tp:taxon-name-part taxon-name-part-type="genus" reg="Sarika">Sarika</tp:taxon-name-part> <tp:taxon-name-part taxon-name-part-type="species" reg="kawtaoensis">kawtaoensis</tp:taxon-name-part></tp:taxon-name></italic>, <italic><tp:taxon-name><tp:taxon-name-part taxon-name-part-type="genus" reg="Sarika">S.</tp:taxon-name-part> <tp:taxon-name-part taxon-name-part-type="species" reg="lactospira">lactospira</tp:taxon-name-part></tp:taxon-name></italic> sp. nov., and <italic><tp:taxon-name><tp:taxon-name-part taxon-name-part-type="genus" reg="Sarika">S.</tp:taxon-name-part> <tp:taxon-name-part taxon-name-part-type="species" reg="obesior">obesior</tp:taxon-name-part></tp:taxon-name></italic> based on the specimens examined herein.</p></caption><graphic xmlns:xlink="http://www.w3.org/1999/xlink" xlink:href="zookeys-976-001-g008.jpg" position="float" orientation="portrait" xlink:type="simple" id="oo_464390.jpg"><uri content-type="original_file" xlink:type="simple">https://binary.pensoft.net/fig/464390</uri></graphic></fig><fig id="F10" position="float" orientation="portrait"><object-id xmlns:xlink="http://www.w3.org/1999/xlink" content-type="doi" xlink:type="simple">10.3897/zookeys.976.53859.figure10</object-id><object-id xmlns:xlink="http://www.w3.org/1999/xlink" content-type="arpha" xlink:type="simple">58599ED9-9506-5F23-889B-0BF4CB49C838</object-id><label>Figure 10.</label><caption><p>Living snails of group I: <italic><tp:taxon-name><tp:taxon-name-part taxon-name-part-type="genus" reg="Sarika">Sarika</tp:taxon-name-part> <tp:taxon-name-part taxon-name-part-type="species" reg="resplendens">resplendens</tp:taxon-name-part></tp:taxon-name></italic> group. <bold>A</bold><italic><tp:taxon-name><tp:taxon-name-part taxon-name-part-type="genus" reg="Sarika">Sarika</tp:taxon-name-part> <tp:taxon-name-part taxon-name-part-type="species" reg="heptagyra">heptagyra</tp:taxon-name-part></tp:taxon-name></italic> specimen <named-content xmlns:xlink="http://www.w3.org/1999/xlink" content-type="dwc:institutional_code" xlink:type="simple">CUMZ</named-content> 7279 <bold>B</bold><italic><tp:taxon-name><tp:taxon-name-part taxon-name-part-type="genus" reg="Sarika">S.</tp:taxon-name-part> <tp:taxon-name-part taxon-name-part-type="species" reg="kawtaoensis">kawtaoensis</tp:taxon-name-part></tp:taxon-name></italic> specimen <named-content xmlns:xlink="http://www.w3.org/1999/xlink" content-type="dwc:institutional_code" xlink:type="simple">CUMZ</named-content> 7738 <bold>C</bold><italic><tp:taxon-name><tp:taxon-name-part taxon-name-part-type="genus" reg="Sarika">S.</tp:taxon-name-part> <tp:taxon-name-part taxon-name-part-type="species" reg="caligina">caligina</tp:taxon-name-part></tp:taxon-name></italic> sp. nov. paratype <named-content xmlns:xlink="http://www.w3.org/1999/xlink" content-type="dwc:institutional_code" xlink:type="simple">CUMZ</named-content> 7245 <bold>D</bold><italic><tp:taxon-name><tp:taxon-name-part taxon-name-part-type="genus" reg="Sarika">S.</tp:taxon-name-part> <tp:taxon-name-part taxon-name-part-type="species" reg="lactospira">lactospira</tp:taxon-name-part></tp:taxon-name></italic> sp. nov. paratype <named-content xmlns:xlink="http://www.w3.org/1999/xlink" content-type="dwc:institutional_code" xlink:type="simple">CUMZ</named-content> 7287 <bold>E</bold><italic><tp:taxon-name><tp:taxon-name-part taxon-name-part-type="genus" reg="Sarika">S.</tp:taxon-name-part> <tp:taxon-name-part taxon-name-part-type="species" reg="megalogyne">megalogyne</tp:taxon-name-part></tp:taxon-name></italic> sp. nov. paratype <named-content xmlns:xlink="http://www.w3.org/1999/xlink" content-type="dwc:institutional_code" xlink:type="simple">CUMZ</named-content> 7522 and <bold>F</bold><italic><tp:taxon-name><tp:taxon-name-part taxon-name-part-type="genus" reg="Sarika">S.</tp:taxon-name-part> <tp:taxon-name-part taxon-name-part-type="species" reg="subheptagyra">subheptagyra</tp:taxon-name-part></tp:taxon-name></italic> sp. nov. paratype <named-content xmlns:xlink="http://www.w3.org/1999/xlink" content-type="dwc:institutional_code" xlink:type="simple">CUMZ</named-content> 7507. All not to scale.</p></caption><graphic xmlns:xlink="http://www.w3.org/1999/xlink" xlink:href="zookeys-976-001-g010.jpg" position="float" orientation="portrait" xlink:type="simple" id="oo_464392.jpg"><uri content-type="original_file" xlink:type="simple">https://binary.pensoft.net/fig/464392</uri></graphic></fig><fig id="F31" position="float" orientation="portrait"><object-id xmlns:xlink="http://www.w3.org/1999/xlink" content-type="doi" xlink:type="simple">10.3897/zookeys.976.53859.figure31</object-id><object-id xmlns:xlink="http://www.w3.org/1999/xlink" content-type="arpha" xlink:type="simple">2D44412B-B014-5D1A-9D6C-0813F9325D75</object-id><label>Figure 31.</label><caption><p>Representative <abbrev xmlns:xlink="http://www.w3.org/1999/xlink" xlink:title="scanning electron microscopy" id="ABBRID0EI2HK" xlink:type="simple">SEM</abbrev> images of the radula. <bold>A</bold><italic><tp:taxon-name><tp:taxon-name-part taxon-name-part-type="genus" reg="Sarika">Sarika</tp:taxon-name-part> <tp:taxon-name-part taxon-name-part-type="species" reg="kawtaoensis">kawtaoensis</tp:taxon-name-part></tp:taxon-name></italic> specimen <named-content xmlns:xlink="http://www.w3.org/1999/xlink" content-type="dwc:institutional_code" xlink:type="simple">CUMZ</named-content><bold>B</bold><italic><tp:taxon-name><tp:taxon-name-part taxon-name-part-type="genus" reg="Sarika">S.</tp:taxon-name-part> <tp:taxon-name-part taxon-name-part-type="species" reg="caligina">caligina</tp:taxon-name-part></tp:taxon-name></italic> sp. nov. paratype <named-content xmlns:xlink="http://www.w3.org/1999/xlink" content-type="dwc:institutional_code" xlink:type="simple">CUMZ</named-content> 7245 <bold>C</bold><italic><tp:taxon-name><tp:taxon-name-part taxon-name-part-type="genus" reg="Sarika">S.</tp:taxon-name-part> <tp:taxon-name-part taxon-name-part-type="species" reg="lactospira">lactospira</tp:taxon-name-part></tp:taxon-name></italic> sp. nov. specimen <named-content xmlns:xlink="http://www.w3.org/1999/xlink" content-type="dwc:institutional_code" xlink:type="simple">CUMZ</named-content> 7291 <bold>D</bold><italic><tp:taxon-name><tp:taxon-name-part taxon-name-part-type="genus" reg="Sarika">S.</tp:taxon-name-part> <tp:taxon-name-part taxon-name-part-type="species" reg="megalogyne">megalogyne</tp:taxon-name-part></tp:taxon-name></italic> sp. nov. specimen <named-content xmlns:xlink="http://www.w3.org/1999/xlink" content-type="dwc:institutional_code" xlink:type="simple">CUMZ</named-content> 7531, and <bold>E</bold><italic><tp:taxon-name><tp:taxon-name-part taxon-name-part-type="genus" reg="Sarika">S.</tp:taxon-name-part> <tp:taxon-name-part taxon-name-part-type="species" reg="subheptagyra">subheptagyra</tp:taxon-name-part></tp:taxon-name></italic> sp. nov. paratype <named-content xmlns:xlink="http://www.w3.org/1999/xlink" content-type="dwc:institutional_code" xlink:type="simple">CUMZ</named-content> 7507. Central tooth indicated by ‘C’; yellow colour indicates lateral teeth in the transition to marginal teeth.</p></caption><graphic xmlns:xlink="http://www.w3.org/1999/xlink" xlink:href="zookeys-976-001-g031.jpg" position="float" orientation="portrait" xlink:type="simple" id="oo_464413.jpg"><uri content-type="original_file" xlink:type="simple">https://binary.pensoft.net/fig/464413</uri></graphic></fig><table-wrap id="T2" position="float" orientation="portrait"><label>Table 2.</label><caption><p>Mean intra-specific and inter-specific genetic divergences among species of <italic><tp:taxon-name><tp:taxon-name-part taxon-name-part-type="genus" reg="Sarika">Sarika</tp:taxon-name-part></tp:taxon-name></italic> from the mitochondrial <abbrev xmlns:xlink="http://www.w3.org/1999/xlink" xlink:title="cytochrome c oxidase subunit I" id="ABBRID0E4RBG" xlink:type="simple">COI</abbrev> gene sequences estimated by the <abbrev xmlns:xlink="http://www.w3.org/1999/xlink" xlink:title="Kimura’s two-parameter" id="ABBRID0EBSBG" xlink:type="simple">K2P</abbrev> model. Taxa in <bold>bold</bold> are the new species described herein.</p></caption><table id="TID0EWLCK" rules="all"><tbody><tr><th rowspan="1" colspan="1"><italic><tp:taxon-name><tp:taxon-name-part taxon-name-part-type="genus" reg="Sarika">Sarika</tp:taxon-name-part></tp:taxon-name></italic> spp.</th><th rowspan="1" colspan="1">1</th><th rowspan="1" colspan="1">2</th><th rowspan="1" colspan="1">3</th><th rowspan="1" colspan="1">4</th><th rowspan="1" colspan="1">5</th><th rowspan="1" colspan="1">6</th><th rowspan="1" colspan="1">7</th><th rowspan="1" colspan="1">8</th><th rowspan="1" colspan="1">9</th><th rowspan="1" colspan="1">10</th><th rowspan="1" colspan="1">11</th><th rowspan="1" colspan="1">12</th><th rowspan="1" colspan="1">13</th><th rowspan="1" colspan="1">14</th><th rowspan="1" colspan="1">15</th><th rowspan="1" colspan="1">16</th><th rowspan="1" colspan="1">17</th></tr><tr><td rowspan="1" colspan="1">1 <italic><tp:taxon-name><tp:taxon-name-part taxon-name-part-type="genus" reg="Sarika">S.</tp:taxon-name-part> <tp:taxon-name-part taxon-name-part-type="species" reg="resplendens">resplendens</tp:taxon-name-part></tp:taxon-name></italic></td><td rowspan="1" colspan="1">0.018</td><td rowspan="1" colspan="1"/><td rowspan="2" colspan="1"/><td rowspan="3" colspan="1"/><td rowspan="4" colspan="1"/><td rowspan="5" colspan="1"/><td rowspan="6" colspan="1"/><td rowspan="7" colspan="1"/><td rowspan="8" colspan="1"/><td rowspan="9" colspan="1"/><td rowspan="10" colspan="1"/><td rowspan="11" colspan="1"/><td rowspan="12" colspan="1"/><td rowspan="13" colspan="1"/><td rowspan="14" colspan="1"/><td rowspan="15" colspan="1"/><td rowspan="16" colspan="1"/></tr><tr><td rowspan="1" colspan="1">2 <italic><tp:taxon-name><tp:taxon-name-part taxon-name-part-type="genus" reg="Sarika">S.</tp:taxon-name-part> <tp:taxon-name-part taxon-name-part-type="species" reg="dohrniana">dohrniana</tp:taxon-name-part></tp:taxon-name></italic></td><td rowspan="1" colspan="1">0.100</td><td rowspan="1" colspan="1">0.017</td></tr><tr><td rowspan="1" colspan="1">3 <italic><tp:taxon-name><tp:taxon-name-part taxon-name-part-type="genus" reg="Sarika">S.</tp:taxon-name-part> <tp:taxon-name-part taxon-name-part-type="species" reg="obesior">obesior</tp:taxon-name-part></tp:taxon-name></italic></td><td rowspan="1" colspan="1">0.059</td><td rowspan="1" colspan="1">0.098</td><td rowspan="1" colspan="1">0.030</td></tr><tr><td rowspan="1" colspan="1">4 <italic><tp:taxon-name><tp:taxon-name-part taxon-name-part-type="genus" reg="Sarika">S.</tp:taxon-name-part> <tp:taxon-name-part taxon-name-part-type="species" reg="limbata">limbata</tp:taxon-name-part></tp:taxon-name></italic></td><td rowspan="1" colspan="1">0.085</td><td rowspan="1" colspan="1">0.106</td><td rowspan="1" colspan="1">0.086</td><td rowspan="1" colspan="1">0.012</td></tr><tr><td rowspan="1" colspan="1">5 <italic><tp:taxon-name><tp:taxon-name-part taxon-name-part-type="genus" reg="Sarika">S.</tp:taxon-name-part> <tp:taxon-name-part taxon-name-part-type="species" reg="heptagyra">heptagyra</tp:taxon-name-part></tp:taxon-name></italic></td><td rowspan="1" colspan="1">0.077</td><td rowspan="1" colspan="1">0.104</td><td rowspan="1" colspan="1">0.070</td><td rowspan="1" colspan="1">0.094</td><td rowspan="1" colspan="1">0.035</td></tr><tr><td rowspan="1" colspan="1">6 <italic><tp:taxon-name><tp:taxon-name-part taxon-name-part-type="genus" reg="Sarika">S.</tp:taxon-name-part> <tp:taxon-name-part taxon-name-part-type="species" reg="kawtaoensis">kawtaoensis</tp:taxon-name-part></tp:taxon-name></italic></td><td rowspan="1" colspan="1">0.069</td><td rowspan="1" colspan="1">0.097</td><td rowspan="1" colspan="1">0.074</td><td rowspan="1" colspan="1">0.072</td><td rowspan="1" colspan="1">0.078</td><td rowspan="1" colspan="1">0.033</td></tr><tr><td rowspan="1" colspan="1">7 <bold><italic><tp:taxon-name><tp:taxon-name-part taxon-name-part-type="genus" reg="Sarika">S.</tp:taxon-name-part> <tp:taxon-name-part taxon-name-part-type="species" reg="caligina">caligina</tp:taxon-name-part></tp:taxon-name></italic></bold></td><td rowspan="1" colspan="1">0.075</td><td rowspan="1" colspan="1">0.088</td><td rowspan="1" colspan="1">0.063</td><td rowspan="1" colspan="1">0.086</td><td rowspan="1" colspan="1">0.072</td><td rowspan="1" colspan="1">0.073</td><td rowspan="1" colspan="1">0.011</td></tr><tr><td rowspan="1" colspan="1">8 <bold><italic><tp:taxon-name><tp:taxon-name-part taxon-name-part-type="genus" reg="Sarika">S.</tp:taxon-name-part> <tp:taxon-name-part taxon-name-part-type="species" reg="lactospira">lactospira</tp:taxon-name-part></tp:taxon-name></italic></bold></td><td rowspan="1" colspan="1">0.075</td><td rowspan="1" colspan="1">0.101</td><td rowspan="1" colspan="1">0.070</td><td rowspan="1" colspan="1">0.075</td><td rowspan="1" colspan="1">0.093</td><td rowspan="1" colspan="1">0.069</td><td rowspan="1" colspan="1">0.072</td><td rowspan="1" colspan="1">0.023</td></tr><tr><td rowspan="1" colspan="1">9 <bold><italic><tp:taxon-name><tp:taxon-name-part taxon-name-part-type="genus" reg="Sarika">S.</tp:taxon-name-part> <tp:taxon-name-part taxon-name-part-type="species" reg="megalogyne">megalogyne</tp:taxon-name-part></tp:taxon-name></italic></bold></td><td rowspan="1" colspan="1">0.064</td><td rowspan="1" colspan="1">0.104</td><td rowspan="1" colspan="1">0.068</td><td rowspan="1" colspan="1">0.078</td><td rowspan="1" colspan="1">0.071</td><td rowspan="1" colspan="1">0.066</td><td rowspan="1" colspan="1">0.074</td><td rowspan="1" colspan="1">0.071</td><td rowspan="1" colspan="1">0.014</td></tr><tr><td rowspan="1" colspan="1">10 <bold><italic><tp:taxon-name><tp:taxon-name-part taxon-name-part-type="genus" reg="Sarika">S.</tp:taxon-name-part> <tp:taxon-name-part taxon-name-part-type="species" reg="subheptagyra">subheptagyra</tp:taxon-name-part></tp:taxon-name></italic></bold></td><td rowspan="1" colspan="1">0.065</td><td rowspan="1" colspan="1">0.087</td><td rowspan="1" colspan="1">0.063</td><td rowspan="1" colspan="1">0.090</td><td rowspan="1" colspan="1">0.079</td><td rowspan="1" colspan="1">0.074</td><td rowspan="1" colspan="1">0.082</td><td rowspan="1" colspan="1">0.081</td><td rowspan="1" colspan="1">0.069</td><td rowspan="1" colspan="1">0.024</td></tr><tr><td rowspan="1" colspan="1">11 <italic><tp:taxon-name><tp:taxon-name-part taxon-name-part-type="genus" reg="Sarika">S.</tp:taxon-name-part> <tp:taxon-name-part taxon-name-part-type="species" reg="hainesi">hainesi</tp:taxon-name-part></tp:taxon-name></italic></td><td rowspan="1" colspan="1">0.066</td><td rowspan="1" colspan="1">0.091</td><td rowspan="1" colspan="1">0.064</td><td rowspan="1" colspan="1">0.074</td><td rowspan="1" colspan="1">0.074</td><td rowspan="1" colspan="1">0.070</td><td rowspan="1" colspan="1">0.057</td><td rowspan="1" colspan="1">0.073</td><td rowspan="1" colspan="1">0.066</td><td rowspan="1" colspan="1">0.073</td><td rowspan="1" colspan="1">0.024</td></tr><tr><td rowspan="1" colspan="1">12 <italic><tp:taxon-name><tp:taxon-name-part taxon-name-part-type="genus" reg="Sarika">S.</tp:taxon-name-part> <tp:taxon-name-part taxon-name-part-type="species" reg="bocourti">bocourti</tp:taxon-name-part></tp:taxon-name></italic></td><td rowspan="1" colspan="1">0.069</td><td rowspan="1" colspan="1">0.104</td><td rowspan="1" colspan="1">0.069</td><td rowspan="1" colspan="1">0.092</td><td rowspan="1" colspan="1">0.079</td><td rowspan="1" colspan="1">0.071</td><td rowspan="1" colspan="1">0.071</td><td rowspan="1" colspan="1">0.081</td><td rowspan="1" colspan="1">0.076</td><td rowspan="1" colspan="1">0.075</td><td rowspan="1" colspan="1">0.070</td><td rowspan="1" colspan="1">0</td></tr><tr><td rowspan="1" colspan="1">13 <bold><italic><tp:taxon-name><tp:taxon-name-part taxon-name-part-type="genus" reg="Sarika">S.</tp:taxon-name-part> <tp:taxon-name-part taxon-name-part-type="species" reg="inferospira">inferospira</tp:taxon-name-part></tp:taxon-name></italic></bold></td><td rowspan="1" colspan="1">0.078</td><td rowspan="1" colspan="1">0.111</td><td rowspan="1" colspan="1">0.074</td><td rowspan="1" colspan="1">0.086</td><td rowspan="1" colspan="1">0.081</td><td rowspan="1" colspan="1">0.083</td><td rowspan="1" colspan="1">0.069</td><td rowspan="1" colspan="1">0.088</td><td rowspan="1" colspan="1">0.079</td><td rowspan="1" colspan="1">0.089</td><td rowspan="1" colspan="1">0.069</td><td rowspan="1" colspan="1">0.046</td><td rowspan="1" colspan="1">0.001</td></tr><tr><td rowspan="1" colspan="1">14 <bold><italic><tp:taxon-name><tp:taxon-name-part taxon-name-part-type="genus" reg="Sarika">S.</tp:taxon-name-part> <tp:taxon-name-part taxon-name-part-type="species" reg="melanospira">melanospira</tp:taxon-name-part></tp:taxon-name></italic></bold></td><td rowspan="1" colspan="1">0.080</td><td rowspan="1" colspan="1">0.103</td><td rowspan="1" colspan="1">0.080</td><td rowspan="1" colspan="1">0.097</td><td rowspan="1" colspan="1">0.094</td><td rowspan="1" colspan="1">0.082</td><td rowspan="1" colspan="1">0.081</td><td rowspan="1" colspan="1">0.086</td><td rowspan="1" colspan="1">0.074</td><td rowspan="1" colspan="1">0.082</td><td rowspan="1" colspan="1">0.076</td><td rowspan="1" colspan="1">0.051</td><td rowspan="1" colspan="1">0.053</td><td rowspan="1" colspan="1">0.005</td></tr><tr><td rowspan="1" colspan="1">15 <bold><italic><tp:taxon-name><tp:taxon-name-part taxon-name-part-type="genus" reg="Sarika">S.</tp:taxon-name-part> <tp:taxon-name-part taxon-name-part-type="species" reg="pellosa">pellosa</tp:taxon-name-part></tp:taxon-name></italic></bold></td><td rowspan="1" colspan="1">0.064</td><td rowspan="1" colspan="1">0.086</td><td rowspan="1" colspan="1">0.065</td><td rowspan="1" colspan="1">0.086</td><td rowspan="1" colspan="1">0.071</td><td rowspan="1" colspan="1">0.070</td><td rowspan="1" colspan="1">0.060</td><td rowspan="1" colspan="1">0.072</td><td rowspan="1" colspan="1">0.070</td><td rowspan="1" colspan="1">0.071</td><td rowspan="1" colspan="1">0.057</td><td rowspan="1" colspan="1">0.053</td><td rowspan="1" colspan="1">0.065</td><td rowspan="1" colspan="1">0.066</td><td rowspan="1" colspan="1">0.021</td></tr><tr><td rowspan="1" colspan="1">16 <italic><tp:taxon-name><tp:taxon-name-part taxon-name-part-type="genus" reg="Sarika">S.</tp:taxon-name-part> <tp:taxon-name-part taxon-name-part-type="species" reg="dugasti">dugasti</tp:taxon-name-part></tp:taxon-name></italic></td><td rowspan="1" colspan="1">0.097</td><td rowspan="1" colspan="1">0.109</td><td rowspan="1" colspan="1">0.103</td><td rowspan="1" colspan="1">0.120</td><td rowspan="1" colspan="1">0.112</td><td rowspan="1" colspan="1">0.111</td><td rowspan="1" colspan="1">0.102</td><td rowspan="1" colspan="1">0.107</td><td rowspan="1" colspan="1">0.104</td><td rowspan="1" colspan="1">0.108</td><td rowspan="1" colspan="1">0.101</td><td rowspan="1" colspan="1">0.107</td><td rowspan="1" colspan="1">0.119</td><td rowspan="1" colspan="1">0.109</td><td rowspan="1" colspan="1">0.101</td><td rowspan="1" colspan="1">0.037</td></tr><tr><td rowspan="1" colspan="1">17 <bold><italic><tp:taxon-name><tp:taxon-name-part taxon-name-part-type="genus" reg="Sarika">S.</tp:taxon-name-part> <tp:taxon-name-part taxon-name-part-type="species" reg="solemi">solemi</tp:taxon-name-part></tp:taxon-name></italic></bold></td><td rowspan="1" colspan="1">0.097</td><td rowspan="1" colspan="1">0.110</td><td rowspan="1" colspan="1">0.104</td><td rowspan="1" colspan="1">0.118</td><td rowspan="1" colspan="1">0.110</td><td rowspan="1" colspan="1">0.109</td><td rowspan="1" colspan="1">0.089</td><td rowspan="1" colspan="1">0.110</td><td rowspan="1" colspan="1">0.097</td><td rowspan="1" colspan="1">0.096</td><td rowspan="1" colspan="1">0.102</td><td rowspan="1" colspan="1">0.103</td><td rowspan="1" colspan="1">0.110</td><td rowspan="1" colspan="1">0.105</td><td rowspan="1" colspan="1">0.091</td><td rowspan="1" colspan="1">0.078</td><td rowspan="1" colspan="1">0.029</td></tr></tbody></table></table-wrap></tp:treatment-sec><ref-list><ref id="B31"><mixed-citation xmlns:xlink="http://www.w3.org/1999/xlink" xlink:type="simple"><person-group><name name-style="western"><surname>Hemmen</surname><given-names>J</given-names></name><name name-style="western"><surname>Hemmen</surname><given-names>C</given-names></name></person-group> (<year>2001</year>) <article-title>Aktualisierte Liste der terrestrischen Gastropoden Thailands.</article-title><source>Schriften zur Malakozoologie aus dem Haus der Natur-Cismar</source><volume>18</volume>: <fpage>35</fpage>–<lpage>70</lpage>.</mixed-citation></ref></ref-list></tp:taxon-treatment>
