# Supplementary material for: Integrative taxonomic revision of the land snail genus Sarika Godwin-Austen, 1907 in Thailand, with descriptions of nine new species (Eupulmonata, Ariophantidae)
Source: Zookeys. 2020 Oct 20;976:1–100. doi: 10.3897/zookeys.976.53859 (PMC7591553; doi:10.3897/zookeys.976.53859)
Supplement: XML Treatment for Sarika caligina [file zookeys.976.53859-treatment8.xml]

<!DOCTYPE tp:taxon-treatment
  PUBLIC "-//TaxonX//DTD Taxonomic Treatment Publishing DTD v0 20100105//EN" "tax-treatment-NSO.dtd">
<tp:taxon-treatment xmlns:tp="http://www.plazi.org/taxpub"><tp:treatment-meta><kwd-group><label>Taxon classification</label><kwd><named-content xmlns:xlink="http://www.w3.org/1999/xlink" content-type="kingdom">Animalia</named-content></kwd><kwd><named-content xmlns:xlink="http://www.w3.org/1999/xlink" content-type="order">Stylommatophora</named-content></kwd><kwd><named-content xmlns:xlink="http://www.w3.org/1999/xlink" content-type="family">Ariophantidae</named-content></kwd></kwd-group><mixed-citation publication-type="journal"><person-group><name><surname>Pholyotha</surname><given-names>Arthit</given-names></name><name><surname>Sutcharit</surname><given-names>Chirasak</given-names></name><name><surname>Tongkerd</surname><given-names>Piyoros</given-names></name><name><surname>Panha</surname><given-names>Somsak</given-names></name></person-group><article-title>Integrative taxonomic revision of the land snail genus <italic><tp:taxon-name><tp:taxon-name-part taxon-name-part-type="genus" reg="Sarika">Sarika</tp:taxon-name-part></tp:taxon-name></italic> Godwin-Austen, 1907 in Thailand, with descriptions of nine new species (<tp:taxon-name><tp:taxon-name-part taxon-name-part-type="suborder">Eupulmonata</tp:taxon-name-part></tp:taxon-name>, <tp:taxon-name><tp:taxon-name-part taxon-name-part-type="family">Ariophantidae</tp:taxon-name-part></tp:taxon-name>)</article-title><source>Zookeys</source><day>20</day><month>10</month><year>2020</year><volume>976</volume><fpage>1</fpage><lpage>100</lpage><pub-id pub-id-type="doi">10.3897/zookeys.976.53859</pub-id></mixed-citation></tp:treatment-meta><tp:nomenclature><tp:taxon-name><object-id xmlns:xlink="http://www.w3.org/1999/xlink" content-type="arpha" xlink:type="simple">2A2382D8-2B87-5031-A417-C9B7DDF109A7</object-id>
                <tp:taxon-name-part taxon-name-part-type="genus" reg="Sarika">Sarika</tp:taxon-name-part>
                <tp:taxon-name-part taxon-name-part-type="species" reg="caligina">caligina</tp:taxon-name-part>
                <object-id xmlns:xlink="http://www.w3.org/1999/xlink" content-type="zoobank" xlink:type="simple">http://zoobank.org/3ADF3132-BB2F-40B6-B050-8469075BBD7B</object-id>
              </tp:taxon-name><tp:taxon-authority>Pholyotha &amp; Panha</tp:taxon-authority><tp:taxon-status xmlns:xlink="http://www.w3.org/1999/xlink" xlink:type="simple">sp. nov.</tp:taxon-status><xref ref-type="fig" rid="F1">Figs 1</xref><xref ref-type="fig" rid="F6">, 6</xref><xref ref-type="fig" rid="F10">, 10C</xref><xref ref-type="fig" rid="F21">, 21E, F</xref><xref ref-type="fig" rid="F22">, 22C, D</xref><xref ref-type="fig" rid="F24">, 24</xref><xref ref-type="fig" rid="F31">, 31B</xref></tp:nomenclature><tp:treatment-sec sec-type="type material" id="SECID0E6SFK"><title>Type material.</title><p><bold><italic>Holotype</italic></bold><named-content xmlns:xlink="http://www.w3.org/1999/xlink" content-type="dwc:institutional_code" xlink:type="simple">CUMZ</named-content> 7259 (Fig. <xref ref-type="fig" rid="F21">21E</xref>, width 23.6 mm, height 11.5 mm). <bold><italic>Paratypes</italic></bold><named-content xmlns:xlink="http://www.w3.org/1999/xlink" content-type="dwc:institutional_code" xlink:type="simple">CUMZ</named-content> 7245 (17 shells and nine specimens preserved in ethanol; Fig. <xref ref-type="fig" rid="F21">21F</xref>, width 23.4 mm, height 11.9 mm) <named-content xmlns:xlink="http://www.w3.org/1999/xlink" content-type="dwc:institutional_code" xlink:type="simple">CUMZ</named-content> 7246 (five shells and 15 specimens preserved in ethanol), <named-content xmlns:xlink="http://www.w3.org/1999/xlink" content-type="dwc:institutional_code" xlink:type="simple">CUMZ</named-content> 7266 (eight shells), <named-content xmlns:xlink="http://www.w3.org/1999/xlink" content-type="dwc:institutional_code" xlink:type="simple">NHMUK</named-content> 20200281 (two shells), <named-content xmlns:xlink="http://www.w3.org/1999/xlink" content-type="dwc:institutional_code" xlink:type="simple">SMF</named-content> (two shells), <named-content xmlns:xlink="http://www.w3.org/1999/xlink" content-type="dwc:institutional_code" xlink:type="simple">ZRC</named-content>.MOL.017026 (two shells).</p></tp:treatment-sec><tp:treatment-sec sec-type="material" id="SECID0ENVFK"><title>Other material examined.</title><p><bold>Thailand-Central.</bold> Wat Tham Mongkut, Phra Phutthabat, Saraburi, <named-content xmlns:xlink="http://www.w3.org/1999/xlink" content-type="dwc:verbatimCoordinates" xlink:type="simple"><named-content content-type="geo-json" specific-use="{&#34;type&#34;:&#34;Point&#34;,&#34;coordinates&#34;:[100.842306,14.677944]}" id="NCID0EYVFK" xlink:type="simple">14°40'40.6"N, 100°50'32.3"E</named-content></named-content>: <named-content xmlns:xlink="http://www.w3.org/1999/xlink" content-type="dwc:institutional_code" xlink:type="simple">CUMZ</named-content> 7260. Tham Rakhang-Tham Kin Non, Phra Phutthabat, Saraburi, <named-content xmlns:xlink="http://www.w3.org/1999/xlink" content-type="dwc:verbatimCoordinates" xlink:type="simple"><named-content content-type="geo-json" specific-use="{&#34;type&#34;:&#34;Point&#34;,&#34;coordinates&#34;:[100.797306,14.715889]}" id="NCID0EIWFK" xlink:type="simple">14°42'57.2"N, 100°47'50.3"E</named-content></named-content>: <named-content xmlns:xlink="http://www.w3.org/1999/xlink" content-type="dwc:institutional_code" xlink:type="simple">CUMZ</named-content> 7261. Wat Tham Osot, Muak Lek, Saraburi, <named-content xmlns:xlink="http://www.w3.org/1999/xlink" content-type="dwc:verbatimCoordinates" xlink:type="simple"><named-content content-type="geo-json" specific-use="{&#34;type&#34;:&#34;Point&#34;,&#34;coordinates&#34;:[101.117361,14.709944]}" id="NCID0EYWFK" xlink:type="simple">14°42'35.8"N, 101°07'02.5"E</named-content></named-content>: <named-content xmlns:xlink="http://www.w3.org/1999/xlink" content-type="dwc:institutional_code" xlink:type="simple">CUMZ</named-content> 7263. Wat Tham Rattana Buppha, Muak Lek, Saraburi, <named-content xmlns:xlink="http://www.w3.org/1999/xlink" content-type="dwc:verbatimCoordinates" xlink:type="simple"><named-content content-type="geo-json" specific-use="{&#34;type&#34;:&#34;Point&#34;,&#34;coordinates&#34;:[101.131000,14.693139]}" id="NCID0EIXFK" xlink:type="simple">14°41'35.3"N, 101°07'51.6"E</named-content></named-content>: <named-content xmlns:xlink="http://www.w3.org/1999/xlink" content-type="dwc:institutional_code" xlink:type="simple">CUMZ</named-content> 7264. Muak Lek Waterfall, Muak Lek, Saraburi, <named-content xmlns:xlink="http://www.w3.org/1999/xlink" content-type="dwc:verbatimCoordinates" xlink:type="simple"><named-content content-type="geo-json" specific-use="{&#34;type&#34;:&#34;Point&#34;,&#34;coordinates&#34;:[101.185722,14.721472]}" id="NCID0EYXFK" xlink:type="simple">14°43'17.3"N, 101°11'08.6"E</named-content></named-content>: <named-content xmlns:xlink="http://www.w3.org/1999/xlink" content-type="dwc:institutional_code" xlink:type="simple">CUMZ</named-content> 7265. Wat Tham Phrom Sawat, Phatthana Nikhom, Lopburi, <named-content xmlns:xlink="http://www.w3.org/1999/xlink" content-type="dwc:verbatimCoordinates" xlink:type="simple"><named-content content-type="geo-json" specific-use="{&#34;type&#34;:&#34;Point&#34;,&#34;coordinates&#34;:[100.939556,14.758889]}" id="NCID0EIYFK" xlink:type="simple">14°45'32.0"N, 100°56'22.4"E</named-content></named-content>: <named-content xmlns:xlink="http://www.w3.org/1999/xlink" content-type="dwc:institutional_code" xlink:type="simple">CUMZ</named-content> 7262.</p></tp:treatment-sec><tp:treatment-sec sec-type="type locality" id="SECID0EVYFK"><title>Type locality.</title><p>Limestone outcrop with small shrubs at Wat Tham Si Wilai, Chaloem Phra Kiat, Saraburi, Thailand, <named-content xmlns:xlink="http://www.w3.org/1999/xlink" content-type="dwc:verbatimCoordinates" xlink:type="simple"><named-content content-type="geo-json" specific-use="{&#34;type&#34;:&#34;Point&#34;,&#34;coordinates&#34;:[100.867028,14.712194]}" id="NCID0E5YFK" xlink:type="simple">14°42’43.9"N, 100°52’01.3"E</named-content></named-content>.</p></tp:treatment-sec><tp:treatment-sec sec-type="diagnosis" id="SECID0EDZFK"><title>Diagnosis.</title><p>Shell large, depressed, and pale brown with well-rounded body whorl. Animal with blackish body and five mantle lobes. Genitalia with large, straight epiphallic caecum and triangular prism penial pilasters. Spermatophore: head filament with irregularly smooth longitudinal ridges; tail filament near sperm sac with three spines and terminal part of tail filament more than ca. half of its length with series of several branching spines.</p></tp:treatment-sec><tp:treatment-sec sec-type="description" id="SECID0EPZFK"><title>Description.</title><p><bold><italic>Shell</italic>.</bold> Shell depressed, large size (shell width up to 25.7 mm, shell height up to 12.3 mm), and thin. Surface smooth and polished; shell colour pale brown. Whorls 6–6½, increasing regularly; body whorl large and well rounded. Spire moderately elevated; suture impressed. Aperture crescent-shaped and obliquely opened. Peristome simple. Columellar margin simple and slightly reflected near umbilicus. Umbilicus narrowly opened (Fig. <xref ref-type="fig" rid="F21">21E, F</xref>).</p><fig id="F24" position="float" orientation="portrait"><object-id xmlns:xlink="http://www.w3.org/1999/xlink" content-type="doi" xlink:type="simple">10.3897/zookeys.976.53859.figure24</object-id><object-id xmlns:xlink="http://www.w3.org/1999/xlink" content-type="arpha" xlink:type="simple">839A820D-D95C-50E9-8C30-F9ABD840E59B</object-id><label>Figure 24.</label><caption><p>
                    Spermatophore of <italic><tp:taxon-name><tp:taxon-name-part taxon-name-part-type="genus" reg="Sarika">Sarika</tp:taxon-name-part> <tp:taxon-name-part taxon-name-part-type="species" reg="caligina">caligina</tp:taxon-name-part></tp:taxon-name></italic> sp. nov. paratype <named-content xmlns:xlink="http://www.w3.org/1999/xlink" content-type="dwc:institutional_code" xlink:type="simple">CUMZ</named-content> 7245 <bold>A</bold> general view of spermatophore <bold>B</bold> head filament <bold>C–E</bold> tail filament showing <bold>C</bold> three spines located close to the sperm sac <bold>D</bold> region with and without branching spines, and <bold>E</bold> branching spines on the tip region. Yellow arrowhead indicates the end of the spines from the tip.</p></caption><graphic xmlns:xlink="http://www.w3.org/1999/xlink" xlink:href="zookeys-976-001-g024.jpg" position="float" orientation="portrait" xlink:type="simple" id="oo_464406.jpg"><uri content-type="original_file" xlink:type="simple">https://binary.pensoft.net/fig/464406</uri></graphic></fig><p><bold><italic>Genital organs</italic>.</bold> Atrium short. Penis cylindrical with thin penial sheath covering proximal penis. Inner sculpture of penis proximally more than ca. two-third of penial chamber with very finely longitudinal penial pilasters to nearly smooth surface, and then gradually modified from small to large rhomboid pilasters with acute angle on top (triangular prism). Epiphallus cylindrical, slightly longer than penis. Epiphallic caecum large, straight and located proximally far from middle of epiphallus. Penial retractor muscle thin and attached at tip of epiphallic caecum. Flagellum long, slender and slightly longer than epiphallus. Vas deferens thin tube connecting distal epiphallus and free oviduct (Fig. <xref ref-type="fig" rid="F22">22C, D</xref>).</p><p>Vagina cylindrical and approximately half of penis length. Dart apparatus large, long cylindrical, and located on atrium at vagina and penis junction. Gametolytic sac enlarged and bulbous; gametolytic duct enlarged and cylindrical (spermatophore inside). Free oviduct cylindrical, slightly shorter than total vagina length and proximal end encircled with thick tissue (Fig. <xref ref-type="fig" rid="F22">22C</xref>).</p><p>
                Spermatophore long and needle-shaped. Sperm sac enlarged and elongate-oval. Head filament gourd shape with irregularly smooth longitudinal ridges. Tail filament very long tube; region near sperm sac with three spines. Spine I simple, long, and slightly curved. Spine II large and long, branching into short spinules near the tip. Spine III shorter than spine II, branching into small and short spinules at the tip. Region furthest away smooth and without spine; terminal part (more than ca. half of its length) with series of short to long complicated branching spines arranged in a row or encircled the tail filament tip (Fig. <xref ref-type="fig" rid="F24">24</xref>).</p><p><bold><italic><tp:taxon-name><tp:taxon-name-part taxon-name-part-type="genus" reg="Radula">Radula</tp:taxon-name-part></tp:taxon-name></italic>.</bold> Teeth with half row formula: 1–(22–23)–66. Central tooth symmetrical tricuspid; lateral teeth asymmetrical tricuspid; marginal teeth elongate bicuspid. Marginal teeth starting at approximately row number 22 or 23 (Fig. <xref ref-type="fig" rid="F31">31B</xref>).</p><p><bold><italic>External features</italic>.</bold> Animal with reticulated skin and very dark grey body. Foot sole and caudal foss present; caudal horn raised. Five mantle lobes well developed, same colour as body (Fig. <xref ref-type="fig" rid="F10">10C</xref>).</p></tp:treatment-sec><tp:treatment-sec sec-type="etymology" id="SECID0ED5FK"><title>Etymology.</title><p>The specific name <italic><tp:taxon-name><tp:taxon-name-part taxon-name-part-type="genus" reg="Sarika"/><tp:taxon-name-part taxon-name-part-type="species" reg="caligina">caligina</tp:taxon-name-part></tp:taxon-name></italic> is from the Latin <italic>caliginis</italic> meaning mist, darkness and refers to the blackish colour of body, which characterises this species.</p></tp:treatment-sec><tp:treatment-sec sec-type="distribution" id="SECID0EV5FK"><title>Distribution.</title><p><italic><tp:taxon-name><tp:taxon-name-part taxon-name-part-type="genus" reg="Sarika">Sarika</tp:taxon-name-part> <tp:taxon-name-part taxon-name-part-type="species" reg="caligina">caligina</tp:taxon-name-part></tp:taxon-name></italic> sp. nov. occurs in limestone habitats in central Thailand (Fig. <xref ref-type="fig" rid="F6">6</xref>). However, its habitats are threatened because many small karsts in this area have active quarries for the cement industry.</p></tp:treatment-sec><tp:treatment-sec sec-type="COI analysis" id="SECID0EK6FK"><title><abbrev xmlns:xlink="http://www.w3.org/1999/xlink" xlink:title="cytochrome c oxidase subunit I" id="ABBRID0EP6FK" xlink:type="simple">COI</abbrev> analysis.</title><p>The <abbrev xmlns:xlink="http://www.w3.org/1999/xlink" xlink:title="maximum likelihood" id="ABBRID0EV6FK" xlink:type="simple">ML</abbrev> and <abbrev xmlns:xlink="http://www.w3.org/1999/xlink" xlink:title="Bayesian inference" id="ABBRID0EZ6FK" xlink:type="simple">BI</abbrev> analyses revealed that the specimens of <italic><tp:taxon-name><tp:taxon-name-part taxon-name-part-type="genus" reg="Sarika">S.</tp:taxon-name-part> <tp:taxon-name-part taxon-name-part-type="species" reg="caligina">caligina</tp:taxon-name-part></tp:taxon-name></italic> sp. nov. (n = 3) formed a monophyletic group with very strong support (Fig. <xref ref-type="fig" rid="F1">1</xref>; <abbrev xmlns:xlink="http://www.w3.org/1999/xlink" xlink:title="Bootstrap support" id="ABBRID0EMAGK" xlink:type="simple">BS</abbrev> = 100%, <abbrev xmlns:xlink="http://www.w3.org/1999/xlink" xlink:title="posterior probabilities" id="ABBRID0EQAGK" xlink:type="simple">PP</abbrev> = 1). The mean intraspecific genetic distance of <italic><tp:taxon-name><tp:taxon-name-part taxon-name-part-type="genus" reg="Sarika">S.</tp:taxon-name-part> <tp:taxon-name-part taxon-name-part-type="species" reg="caligina">caligina</tp:taxon-name-part></tp:taxon-name></italic> sp. nov. was 1.1% (Table <xref ref-type="table" rid="T2">2</xref>).</p></tp:treatment-sec><tp:treatment-sec sec-type="remarks" id="SECID0EDBGK"><title>Remarks.</title><p>This new species has a shell morphology that resembles <italic><tp:taxon-name><tp:taxon-name-part taxon-name-part-type="genus" reg="Sarika">S.</tp:taxon-name-part> <tp:taxon-name-part taxon-name-part-type="species" reg="resplendens">resplendens</tp:taxon-name-part></tp:taxon-name></italic>, <italic><tp:taxon-name><tp:taxon-name-part taxon-name-part-type="genus" reg="Sarika">S.</tp:taxon-name-part> <tp:taxon-name-part taxon-name-part-type="species" reg="heptagyra">heptagyra</tp:taxon-name-part></tp:taxon-name></italic>, <italic><tp:taxon-name><tp:taxon-name-part taxon-name-part-type="genus" reg="Sarika">S.</tp:taxon-name-part> <tp:taxon-name-part taxon-name-part-type="species" reg="limbata">limbata</tp:taxon-name-part></tp:taxon-name></italic> and <italic><tp:taxon-name><tp:taxon-name-part taxon-name-part-type="genus" reg="Sarika">S.</tp:taxon-name-part> <tp:taxon-name-part taxon-name-part-type="species" reg="kawtaoensis">kawtaoensis</tp:taxon-name-part></tp:taxon-name></italic>. The distinguishing characters of this new species are its triangular prism-shaped penial pilasters, while <italic><tp:taxon-name><tp:taxon-name-part taxon-name-part-type="genus" reg="Sarika">S.</tp:taxon-name-part> <tp:taxon-name-part taxon-name-part-type="species" reg="resplendens">resplendens</tp:taxon-name-part></tp:taxon-name></italic> and <italic><tp:taxon-name><tp:taxon-name-part taxon-name-part-type="genus" reg="Sarika">S.</tp:taxon-name-part> <tp:taxon-name-part taxon-name-part-type="species" reg="heptagyra">heptagyra</tp:taxon-name-part></tp:taxon-name></italic> have cuboidal penial pilasters, and <italic><tp:taxon-name><tp:taxon-name-part taxon-name-part-type="genus" reg="Sarika">S.</tp:taxon-name-part> <tp:taxon-name-part taxon-name-part-type="species" reg="limbata">limbata</tp:taxon-name-part></tp:taxon-name></italic> and <italic><tp:taxon-name><tp:taxon-name-part taxon-name-part-type="genus" reg="Sarika">S.</tp:taxon-name-part> <tp:taxon-name-part taxon-name-part-type="species" reg="kawtaoensis">kawtaoensis</tp:taxon-name-part></tp:taxon-name></italic> have reticulated penial pilasters. Moreover, <italic><tp:taxon-name><tp:taxon-name-part taxon-name-part-type="genus" reg="Sarika">S.</tp:taxon-name-part> <tp:taxon-name-part taxon-name-part-type="species" reg="caligina">caligina</tp:taxon-name-part></tp:taxon-name></italic> sp. nov. has irregularly smooth ridges on the head filament of the spermatophore, while <italic><tp:taxon-name><tp:taxon-name-part taxon-name-part-type="genus" reg="Sarika">S.</tp:taxon-name-part> <tp:taxon-name-part taxon-name-part-type="species" reg="resplendens">resplendens</tp:taxon-name-part></tp:taxon-name></italic> has obtuse-serrate ridges, <italic><tp:taxon-name><tp:taxon-name-part taxon-name-part-type="genus" reg="Sarika">S.</tp:taxon-name-part> <tp:taxon-name-part taxon-name-part-type="species" reg="limbata">limbata</tp:taxon-name-part></tp:taxon-name></italic> has plate-like and acute-serrate ridges, and <italic><tp:taxon-name><tp:taxon-name-part taxon-name-part-type="genus" reg="Sarika">S.</tp:taxon-name-part> <tp:taxon-name-part taxon-name-part-type="species" reg="kawtaoensis">kawtaoensis</tp:taxon-name-part></tp:taxon-name></italic> has acute-serrate ridges. Unfortunately, the head filament of <italic><tp:taxon-name><tp:taxon-name-part taxon-name-part-type="genus" reg="Sarika">S.</tp:taxon-name-part> <tp:taxon-name-part taxon-name-part-type="species" reg="heptagyra">heptagyra</tp:taxon-name-part></tp:taxon-name></italic> was not available for comparison.</p><p>Although <italic><tp:taxon-name><tp:taxon-name-part taxon-name-part-type="genus" reg="Sarika">S.</tp:taxon-name-part> <tp:taxon-name-part taxon-name-part-type="species" reg="caligina">caligina</tp:taxon-name-part></tp:taxon-name></italic> sp. nov. and <italic><tp:taxon-name><tp:taxon-name-part taxon-name-part-type="genus" reg="Sarika">S.</tp:taxon-name-part> <tp:taxon-name-part taxon-name-part-type="species" reg="obesior">obesior</tp:taxon-name-part></tp:taxon-name></italic> have a similar penial sculpture, the two species can be distinguished by their spermatophores. <italic><tp:taxon-name><tp:taxon-name-part taxon-name-part-type="genus" reg="Sarika">Sarika</tp:taxon-name-part> <tp:taxon-name-part taxon-name-part-type="species" reg="caligina">caligina</tp:taxon-name-part></tp:taxon-name></italic> sp. nov. has irregularly smooth ridges on the head filament and approximately half of the tail filament contains branching spines, whereas <italic><tp:taxon-name><tp:taxon-name-part taxon-name-part-type="genus" reg="Sarika">S.</tp:taxon-name-part> <tp:taxon-name-part taxon-name-part-type="species" reg="obesior">obesior</tp:taxon-name-part></tp:taxon-name></italic> has obtuse-serrate ridges on the head filament and approximately one-third of the tail filament contains branching spines.</p></tp:treatment-sec><tp:treatment-sec><!--Section generated to contain objects referenced in tp:taxon-treatment.--><fig id="F1" position="float" orientation="portrait"><object-id xmlns:xlink="http://www.w3.org/1999/xlink" content-type="doi" xlink:type="simple">10.3897/zookeys.976.53859.figure1</object-id><object-id xmlns:xlink="http://www.w3.org/1999/xlink" content-type="arpha" xlink:type="simple">D986F81E-AD74-5F37-B436-4D259CEF023F</object-id><label>Figure 1.</label><caption><p>Maximum likelihood tree showing the relationships among species of <italic><tp:taxon-name><tp:taxon-name-part taxon-name-part-type="genus" reg="Sarika">Sarika</tp:taxon-name-part></tp:taxon-name></italic> based on the mitochondrial <abbrev xmlns:xlink="http://www.w3.org/1999/xlink" xlink:title="cytochrome c oxidase subunit I" id="ABBRID0ENMBG" xlink:type="simple">COI</abbrev> gene sequences. Numbers by the nodes are the <abbrev xmlns:xlink="http://www.w3.org/1999/xlink" xlink:title="maximum likelihood" id="ABBRID0ERMBG" xlink:type="simple">ML</abbrev> bootstrap values (left) and Bayesian posterior probabilities (right); shown only for the nodes supported by <abbrev xmlns:xlink="http://www.w3.org/1999/xlink" xlink:title="maximum likelihood" id="ABBRID0EVMBG" xlink:type="simple">ML</abbrev> or <abbrev xmlns:xlink="http://www.w3.org/1999/xlink" xlink:title="Bayesian inference" id="ABBRID0EZMBG" xlink:type="simple">BI</abbrev> (≥ 70% and ≥ 0.95). Each clade colour refers to a genus.</p></caption><graphic xmlns:xlink="http://www.w3.org/1999/xlink" xlink:href="zookeys-976-001-g001.jpg" position="float" orientation="portrait" xlink:type="simple" id="oo_464383.jpg"><uri content-type="original_file" xlink:type="simple">https://binary.pensoft.net/fig/464383</uri></graphic></fig><fig id="F6" position="float" orientation="portrait"><object-id xmlns:xlink="http://www.w3.org/1999/xlink" content-type="doi" xlink:type="simple">10.3897/zookeys.976.53859.figure6</object-id><object-id xmlns:xlink="http://www.w3.org/1999/xlink" content-type="arpha" xlink:type="simple">F5395FBA-FA07-5CF9-90A2-604703D2018B</object-id><label>Figure 6.</label><caption><p>Geographic distribution of <italic><tp:taxon-name><tp:taxon-name-part taxon-name-part-type="genus" reg="Sarika">Sarika</tp:taxon-name-part> <tp:taxon-name-part taxon-name-part-type="species" reg="caligina">caligina</tp:taxon-name-part></tp:taxon-name></italic> sp. nov., <italic><tp:taxon-name><tp:taxon-name-part taxon-name-part-type="genus" reg="Sarika">S.</tp:taxon-name-part> <tp:taxon-name-part taxon-name-part-type="species" reg="dohrniana">dohrniana</tp:taxon-name-part></tp:taxon-name></italic>, <italic><tp:taxon-name><tp:taxon-name-part taxon-name-part-type="genus" reg="Sarika">S.</tp:taxon-name-part> <tp:taxon-name-part taxon-name-part-type="species" reg="heptagyra">heptagyra</tp:taxon-name-part></tp:taxon-name></italic>, and <italic><tp:taxon-name><tp:taxon-name-part taxon-name-part-type="genus" reg="Sarika">S.</tp:taxon-name-part> <tp:taxon-name-part taxon-name-part-type="species" reg="subheptagyra">subheptagyra</tp:taxon-name-part></tp:taxon-name></italic> sp. nov. based on the specimens examined herein.</p></caption><graphic xmlns:xlink="http://www.w3.org/1999/xlink" xlink:href="zookeys-976-001-g006.jpg" position="float" orientation="portrait" xlink:type="simple" id="oo_464388.jpg"><uri content-type="original_file" xlink:type="simple">https://binary.pensoft.net/fig/464388</uri></graphic></fig><fig id="F10" position="float" orientation="portrait"><object-id xmlns:xlink="http://www.w3.org/1999/xlink" content-type="doi" xlink:type="simple">10.3897/zookeys.976.53859.figure10</object-id><object-id xmlns:xlink="http://www.w3.org/1999/xlink" content-type="arpha" xlink:type="simple">58599ED9-9506-5F23-889B-0BF4CB49C838</object-id><label>Figure 10.</label><caption><p>Living snails of group I: <italic><tp:taxon-name><tp:taxon-name-part taxon-name-part-type="genus" reg="Sarika">Sarika</tp:taxon-name-part> <tp:taxon-name-part taxon-name-part-type="species" reg="resplendens">resplendens</tp:taxon-name-part></tp:taxon-name></italic> group. <bold>A</bold><italic><tp:taxon-name><tp:taxon-name-part taxon-name-part-type="genus" reg="Sarika">Sarika</tp:taxon-name-part> <tp:taxon-name-part taxon-name-part-type="species" reg="heptagyra">heptagyra</tp:taxon-name-part></tp:taxon-name></italic> specimen <named-content xmlns:xlink="http://www.w3.org/1999/xlink" content-type="dwc:institutional_code" xlink:type="simple">CUMZ</named-content> 7279 <bold>B</bold><italic><tp:taxon-name><tp:taxon-name-part taxon-name-part-type="genus" reg="Sarika">S.</tp:taxon-name-part> <tp:taxon-name-part taxon-name-part-type="species" reg="kawtaoensis">kawtaoensis</tp:taxon-name-part></tp:taxon-name></italic> specimen <named-content xmlns:xlink="http://www.w3.org/1999/xlink" content-type="dwc:institutional_code" xlink:type="simple">CUMZ</named-content> 7738 <bold>C</bold><italic><tp:taxon-name><tp:taxon-name-part taxon-name-part-type="genus" reg="Sarika">S.</tp:taxon-name-part> <tp:taxon-name-part taxon-name-part-type="species" reg="caligina">caligina</tp:taxon-name-part></tp:taxon-name></italic> sp. nov. paratype <named-content xmlns:xlink="http://www.w3.org/1999/xlink" content-type="dwc:institutional_code" xlink:type="simple">CUMZ</named-content> 7245 <bold>D</bold><italic><tp:taxon-name><tp:taxon-name-part taxon-name-part-type="genus" reg="Sarika">S.</tp:taxon-name-part> <tp:taxon-name-part taxon-name-part-type="species" reg="lactospira">lactospira</tp:taxon-name-part></tp:taxon-name></italic> sp. nov. paratype <named-content xmlns:xlink="http://www.w3.org/1999/xlink" content-type="dwc:institutional_code" xlink:type="simple">CUMZ</named-content> 7287 <bold>E</bold><italic><tp:taxon-name><tp:taxon-name-part taxon-name-part-type="genus" reg="Sarika">S.</tp:taxon-name-part> <tp:taxon-name-part taxon-name-part-type="species" reg="megalogyne">megalogyne</tp:taxon-name-part></tp:taxon-name></italic> sp. nov. paratype <named-content xmlns:xlink="http://www.w3.org/1999/xlink" content-type="dwc:institutional_code" xlink:type="simple">CUMZ</named-content> 7522 and <bold>F</bold><italic><tp:taxon-name><tp:taxon-name-part taxon-name-part-type="genus" reg="Sarika">S.</tp:taxon-name-part> <tp:taxon-name-part taxon-name-part-type="species" reg="subheptagyra">subheptagyra</tp:taxon-name-part></tp:taxon-name></italic> sp. nov. paratype <named-content xmlns:xlink="http://www.w3.org/1999/xlink" content-type="dwc:institutional_code" xlink:type="simple">CUMZ</named-content> 7507. All not to scale.</p></caption><graphic xmlns:xlink="http://www.w3.org/1999/xlink" xlink:href="zookeys-976-001-g010.jpg" position="float" orientation="portrait" xlink:type="simple" id="oo_464392.jpg"><uri content-type="original_file" xlink:type="simple">https://binary.pensoft.net/fig/464392</uri></graphic></fig><fig id="F21" position="float" orientation="portrait"><object-id xmlns:xlink="http://www.w3.org/1999/xlink" content-type="doi" xlink:type="simple">10.3897/zookeys.976.53859.figure21</object-id><object-id xmlns:xlink="http://www.w3.org/1999/xlink" content-type="arpha" xlink:type="simple">741412F3-3AC6-542C-B4AA-DB7D5A1E4A3D</object-id><label>Figure 21.</label><caption><p>Shells of Group I: <italic><tp:taxon-name><tp:taxon-name-part taxon-name-part-type="genus" reg="Sarika">Sarika</tp:taxon-name-part> <tp:taxon-name-part taxon-name-part-type="species" reg="resplendens">resplendens</tp:taxon-name-part></tp:taxon-name></italic> group. <bold>A–D</bold><italic><tp:taxon-name><tp:taxon-name-part taxon-name-part-type="genus" reg="Sarika">Sarika</tp:taxon-name-part> <tp:taxon-name-part taxon-name-part-type="species" reg="kawtaoensis">kawtaoensis</tp:taxon-name-part></tp:taxon-name></italic><bold>A</bold> syntype <named-content xmlns:xlink="http://www.w3.org/1999/xlink" content-type="dwc:institutional_code" xlink:type="simple">NMW</named-content> 1955.158.01170 <bold>B</bold> specimen <named-content xmlns:xlink="http://www.w3.org/1999/xlink" content-type="dwc:institutional_code" xlink:type="simple">CUMZ</named-content> 7706 <bold>C</bold> specimen <named-content xmlns:xlink="http://www.w3.org/1999/xlink" content-type="dwc:institutional_code" xlink:type="simple">CUMZ</named-content> 7753 and <bold>D</bold> specimen <named-content xmlns:xlink="http://www.w3.org/1999/xlink" content-type="dwc:institutional_code" xlink:type="simple">CUMZ</named-content> 7236 <bold>E, F</bold><italic><tp:taxon-name><tp:taxon-name-part taxon-name-part-type="genus" reg="Sarika">S.</tp:taxon-name-part> <tp:taxon-name-part taxon-name-part-type="species" reg="caligina">caligina</tp:taxon-name-part></tp:taxon-name></italic> sp. nov. <bold>E</bold> holotype <named-content xmlns:xlink="http://www.w3.org/1999/xlink" content-type="dwc:institutional_code" xlink:type="simple">CUMZ</named-content> 7259, and <bold>F</bold> paratype <named-content xmlns:xlink="http://www.w3.org/1999/xlink" content-type="dwc:institutional_code" xlink:type="simple">CUMZ</named-content> 7245.</p></caption><graphic xmlns:xlink="http://www.w3.org/1999/xlink" xlink:href="zookeys-976-001-g021.jpg" position="float" orientation="portrait" xlink:type="simple" id="oo_464403.jpg"><uri content-type="original_file" xlink:type="simple">https://binary.pensoft.net/fig/464403</uri></graphic></fig><fig id="F22" position="float" orientation="portrait"><object-id xmlns:xlink="http://www.w3.org/1999/xlink" content-type="doi" xlink:type="simple">10.3897/zookeys.976.53859.figure22</object-id><object-id xmlns:xlink="http://www.w3.org/1999/xlink" content-type="arpha" xlink:type="simple">A6ADC7AC-89A2-527D-9CAB-1F75A454B760</object-id><label>Figure 22.</label><caption><p>Genitalia. <bold>A, B</bold><italic><tp:taxon-name><tp:taxon-name-part taxon-name-part-type="genus" reg="Sarika">Sarika</tp:taxon-name-part> <tp:taxon-name-part taxon-name-part-type="species" reg="kawtaoensis">kawtaoensis</tp:taxon-name-part></tp:taxon-name></italic> specimen <named-content xmlns:xlink="http://www.w3.org/1999/xlink" content-type="dwc:institutional_code" xlink:type="simple">CUMZ</named-content> 7762 <bold>A</bold> general view of the genital system and <bold>B</bold> internal structure of the penis <bold>C, D</bold><italic><tp:taxon-name><tp:taxon-name-part taxon-name-part-type="genus" reg="Sarika">S.</tp:taxon-name-part> <tp:taxon-name-part taxon-name-part-type="species" reg="caligina">caligina</tp:taxon-name-part></tp:taxon-name></italic> sp. nov. paratype <named-content xmlns:xlink="http://www.w3.org/1999/xlink" content-type="dwc:institutional_code" xlink:type="simple">CUMZ</named-content> 7245 <bold>C</bold> general view of the genital system and <bold>D</bold> internal structure of the penis. White arrowheads indicate the ends of the penes.</p></caption><graphic xmlns:xlink="http://www.w3.org/1999/xlink" xlink:href="zookeys-976-001-g022.jpg" position="float" orientation="portrait" xlink:type="simple" id="oo_464404.jpg"><uri content-type="original_file" xlink:type="simple">https://binary.pensoft.net/fig/464404</uri></graphic></fig><fig id="F31" position="float" orientation="portrait"><object-id xmlns:xlink="http://www.w3.org/1999/xlink" content-type="doi" xlink:type="simple">10.3897/zookeys.976.53859.figure31</object-id><object-id xmlns:xlink="http://www.w3.org/1999/xlink" content-type="arpha" xlink:type="simple">2D44412B-B014-5D1A-9D6C-0813F9325D75</object-id><label>Figure 31.</label><caption><p>Representative <abbrev xmlns:xlink="http://www.w3.org/1999/xlink" xlink:title="scanning electron microscopy" id="ABBRID0EI2HK" xlink:type="simple">SEM</abbrev> images of the radula. <bold>A</bold><italic><tp:taxon-name><tp:taxon-name-part taxon-name-part-type="genus" reg="Sarika">Sarika</tp:taxon-name-part> <tp:taxon-name-part taxon-name-part-type="species" reg="kawtaoensis">kawtaoensis</tp:taxon-name-part></tp:taxon-name></italic> specimen <named-content xmlns:xlink="http://www.w3.org/1999/xlink" content-type="dwc:institutional_code" xlink:type="simple">CUMZ</named-content><bold>B</bold><italic><tp:taxon-name><tp:taxon-name-part taxon-name-part-type="genus" reg="Sarika">S.</tp:taxon-name-part> <tp:taxon-name-part taxon-name-part-type="species" reg="caligina">caligina</tp:taxon-name-part></tp:taxon-name></italic> sp. nov. paratype <named-content xmlns:xlink="http://www.w3.org/1999/xlink" content-type="dwc:institutional_code" xlink:type="simple">CUMZ</named-content> 7245 <bold>C</bold><italic><tp:taxon-name><tp:taxon-name-part taxon-name-part-type="genus" reg="Sarika">S.</tp:taxon-name-part> <tp:taxon-name-part taxon-name-part-type="species" reg="lactospira">lactospira</tp:taxon-name-part></tp:taxon-name></italic> sp. nov. specimen <named-content xmlns:xlink="http://www.w3.org/1999/xlink" content-type="dwc:institutional_code" xlink:type="simple">CUMZ</named-content> 7291 <bold>D</bold><italic><tp:taxon-name><tp:taxon-name-part taxon-name-part-type="genus" reg="Sarika">S.</tp:taxon-name-part> <tp:taxon-name-part taxon-name-part-type="species" reg="megalogyne">megalogyne</tp:taxon-name-part></tp:taxon-name></italic> sp. nov. specimen <named-content xmlns:xlink="http://www.w3.org/1999/xlink" content-type="dwc:institutional_code" xlink:type="simple">CUMZ</named-content> 7531, and <bold>E</bold><italic><tp:taxon-name><tp:taxon-name-part taxon-name-part-type="genus" reg="Sarika">S.</tp:taxon-name-part> <tp:taxon-name-part taxon-name-part-type="species" reg="subheptagyra">subheptagyra</tp:taxon-name-part></tp:taxon-name></italic> sp. nov. paratype <named-content xmlns:xlink="http://www.w3.org/1999/xlink" content-type="dwc:institutional_code" xlink:type="simple">CUMZ</named-content> 7507. Central tooth indicated by ‘C’; yellow colour indicates lateral teeth in the transition to marginal teeth.</p></caption><graphic xmlns:xlink="http://www.w3.org/1999/xlink" xlink:href="zookeys-976-001-g031.jpg" position="float" orientation="portrait" xlink:type="simple" id="oo_464413.jpg"><uri content-type="original_file" xlink:type="simple">https://binary.pensoft.net/fig/464413</uri></graphic></fig><table-wrap id="T2" position="float" orientation="portrait"><label>Table 2.</label><caption><p>Mean intra-specific and inter-specific genetic divergences among species of <italic><tp:taxon-name><tp:taxon-name-part taxon-name-part-type="genus" reg="Sarika">Sarika</tp:taxon-name-part></tp:taxon-name></italic> from the mitochondrial <abbrev xmlns:xlink="http://www.w3.org/1999/xlink" xlink:title="cytochrome c oxidase subunit I" id="ABBRID0E4RBG" xlink:type="simple">COI</abbrev> gene sequences estimated by the <abbrev xmlns:xlink="http://www.w3.org/1999/xlink" xlink:title="Kimura’s two-parameter" id="ABBRID0EBSBG" xlink:type="simple">K2P</abbrev> model. Taxa in <bold>bold</bold> are the new species described herein.</p></caption><table id="TID0EWLCK" rules="all"><tbody><tr><th rowspan="1" colspan="1"><italic><tp:taxon-name><tp:taxon-name-part taxon-name-part-type="genus" reg="Sarika">Sarika</tp:taxon-name-part></tp:taxon-name></italic> spp.</th><th rowspan="1" colspan="1">1</th><th rowspan="1" colspan="1">2</th><th rowspan="1" colspan="1">3</th><th rowspan="1" colspan="1">4</th><th rowspan="1" colspan="1">5</th><th rowspan="1" colspan="1">6</th><th rowspan="1" colspan="1">7</th><th rowspan="1" colspan="1">8</th><th rowspan="1" colspan="1">9</th><th rowspan="1" colspan="1">10</th><th rowspan="1" colspan="1">11</th><th rowspan="1" colspan="1">12</th><th rowspan="1" colspan="1">13</th><th rowspan="1" colspan="1">14</th><th rowspan="1" colspan="1">15</th><th rowspan="1" colspan="1">16</th><th rowspan="1" colspan="1">17</th></tr><tr><td rowspan="1" colspan="1">1 <italic><tp:taxon-name><tp:taxon-name-part taxon-name-part-type="genus" reg="Sarika">S.</tp:taxon-name-part> <tp:taxon-name-part taxon-name-part-type="species" reg="resplendens">resplendens</tp:taxon-name-part></tp:taxon-name></italic></td><td rowspan="1" colspan="1">0.018</td><td rowspan="1" colspan="1"/><td rowspan="2" colspan="1"/><td rowspan="3" colspan="1"/><td rowspan="4" colspan="1"/><td rowspan="5" colspan="1"/><td rowspan="6" colspan="1"/><td rowspan="7" colspan="1"/><td rowspan="8" colspan="1"/><td rowspan="9" colspan="1"/><td rowspan="10" colspan="1"/><td rowspan="11" colspan="1"/><td rowspan="12" colspan="1"/><td rowspan="13" colspan="1"/><td rowspan="14" colspan="1"/><td rowspan="15" colspan="1"/><td rowspan="16" colspan="1"/></tr><tr><td rowspan="1" colspan="1">2 <italic><tp:taxon-name><tp:taxon-name-part taxon-name-part-type="genus" reg="Sarika">S.</tp:taxon-name-part> <tp:taxon-name-part taxon-name-part-type="species" reg="dohrniana">dohrniana</tp:taxon-name-part></tp:taxon-name></italic></td><td rowspan="1" colspan="1">0.100</td><td rowspan="1" colspan="1">0.017</td></tr><tr><td rowspan="1" colspan="1">3 <italic><tp:taxon-name><tp:taxon-name-part taxon-name-part-type="genus" reg="Sarika">S.</tp:taxon-name-part> <tp:taxon-name-part taxon-name-part-type="species" reg="obesior">obesior</tp:taxon-name-part></tp:taxon-name></italic></td><td rowspan="1" colspan="1">0.059</td><td rowspan="1" colspan="1">0.098</td><td rowspan="1" colspan="1">0.030</td></tr><tr><td rowspan="1" colspan="1">4 <italic><tp:taxon-name><tp:taxon-name-part taxon-name-part-type="genus" reg="Sarika">S.</tp:taxon-name-part> <tp:taxon-name-part taxon-name-part-type="species" reg="limbata">limbata</tp:taxon-name-part></tp:taxon-name></italic></td><td rowspan="1" colspan="1">0.085</td><td rowspan="1" colspan="1">0.106</td><td rowspan="1" colspan="1">0.086</td><td rowspan="1" colspan="1">0.012</td></tr><tr><td rowspan="1" colspan="1">5 <italic><tp:taxon-name><tp:taxon-name-part taxon-name-part-type="genus" reg="Sarika">S.</tp:taxon-name-part> <tp:taxon-name-part taxon-name-part-type="species" reg="heptagyra">heptagyra</tp:taxon-name-part></tp:taxon-name></italic></td><td rowspan="1" colspan="1">0.077</td><td rowspan="1" colspan="1">0.104</td><td rowspan="1" colspan="1">0.070</td><td rowspan="1" colspan="1">0.094</td><td rowspan="1" colspan="1">0.035</td></tr><tr><td rowspan="1" colspan="1">6 <italic><tp:taxon-name><tp:taxon-name-part taxon-name-part-type="genus" reg="Sarika">S.</tp:taxon-name-part> <tp:taxon-name-part taxon-name-part-type="species" reg="kawtaoensis">kawtaoensis</tp:taxon-name-part></tp:taxon-name></italic></td><td rowspan="1" colspan="1">0.069</td><td rowspan="1" colspan="1">0.097</td><td rowspan="1" colspan="1">0.074</td><td rowspan="1" colspan="1">0.072</td><td rowspan="1" colspan="1">0.078</td><td rowspan="1" colspan="1">0.033</td></tr><tr><td rowspan="1" colspan="1">7 <bold><italic><tp:taxon-name><tp:taxon-name-part taxon-name-part-type="genus" reg="Sarika">S.</tp:taxon-name-part> <tp:taxon-name-part taxon-name-part-type="species" reg="caligina">caligina</tp:taxon-name-part></tp:taxon-name></italic></bold></td><td rowspan="1" colspan="1">0.075</td><td rowspan="1" colspan="1">0.088</td><td rowspan="1" colspan="1">0.063</td><td rowspan="1" colspan="1">0.086</td><td rowspan="1" colspan="1">0.072</td><td rowspan="1" colspan="1">0.073</td><td rowspan="1" colspan="1">0.011</td></tr><tr><td rowspan="1" colspan="1">8 <bold><italic><tp:taxon-name><tp:taxon-name-part taxon-name-part-type="genus" reg="Sarika">S.</tp:taxon-name-part> <tp:taxon-name-part taxon-name-part-type="species" reg="lactospira">lactospira</tp:taxon-name-part></tp:taxon-name></italic></bold></td><td rowspan="1" colspan="1">0.075</td><td rowspan="1" colspan="1">0.101</td><td rowspan="1" colspan="1">0.070</td><td rowspan="1" colspan="1">0.075</td><td rowspan="1" colspan="1">0.093</td><td rowspan="1" colspan="1">0.069</td><td rowspan="1" colspan="1">0.072</td><td rowspan="1" colspan="1">0.023</td></tr><tr><td rowspan="1" colspan="1">9 <bold><italic><tp:taxon-name><tp:taxon-name-part taxon-name-part-type="genus" reg="Sarika">S.</tp:taxon-name-part> <tp:taxon-name-part taxon-name-part-type="species" reg="megalogyne">megalogyne</tp:taxon-name-part></tp:taxon-name></italic></bold></td><td rowspan="1" colspan="1">0.064</td><td rowspan="1" colspan="1">0.104</td><td rowspan="1" colspan="1">0.068</td><td rowspan="1" colspan="1">0.078</td><td rowspan="1" colspan="1">0.071</td><td rowspan="1" colspan="1">0.066</td><td rowspan="1" colspan="1">0.074</td><td rowspan="1" colspan="1">0.071</td><td rowspan="1" colspan="1">0.014</td></tr><tr><td rowspan="1" colspan="1">10 <bold><italic><tp:taxon-name><tp:taxon-name-part taxon-name-part-type="genus" reg="Sarika">S.</tp:taxon-name-part> <tp:taxon-name-part taxon-name-part-type="species" reg="subheptagyra">subheptagyra</tp:taxon-name-part></tp:taxon-name></italic></bold></td><td rowspan="1" colspan="1">0.065</td><td rowspan="1" colspan="1">0.087</td><td rowspan="1" colspan="1">0.063</td><td rowspan="1" colspan="1">0.090</td><td rowspan="1" colspan="1">0.079</td><td rowspan="1" colspan="1">0.074</td><td rowspan="1" colspan="1">0.082</td><td rowspan="1" colspan="1">0.081</td><td rowspan="1" colspan="1">0.069</td><td rowspan="1" colspan="1">0.024</td></tr><tr><td rowspan="1" colspan="1">11 <italic><tp:taxon-name><tp:taxon-name-part taxon-name-part-type="genus" reg="Sarika">S.</tp:taxon-name-part> <tp:taxon-name-part taxon-name-part-type="species" reg="hainesi">hainesi</tp:taxon-name-part></tp:taxon-name></italic></td><td rowspan="1" colspan="1">0.066</td><td rowspan="1" colspan="1">0.091</td><td rowspan="1" colspan="1">0.064</td><td rowspan="1" colspan="1">0.074</td><td rowspan="1" colspan="1">0.074</td><td rowspan="1" colspan="1">0.070</td><td rowspan="1" colspan="1">0.057</td><td rowspan="1" colspan="1">0.073</td><td rowspan="1" colspan="1">0.066</td><td rowspan="1" colspan="1">0.073</td><td rowspan="1" colspan="1">0.024</td></tr><tr><td rowspan="1" colspan="1">12 <italic><tp:taxon-name><tp:taxon-name-part taxon-name-part-type="genus" reg="Sarika">S.</tp:taxon-name-part> <tp:taxon-name-part taxon-name-part-type="species" reg="bocourti">bocourti</tp:taxon-name-part></tp:taxon-name></italic></td><td rowspan="1" colspan="1">0.069</td><td rowspan="1" colspan="1">0.104</td><td rowspan="1" colspan="1">0.069</td><td rowspan="1" colspan="1">0.092</td><td rowspan="1" colspan="1">0.079</td><td rowspan="1" colspan="1">0.071</td><td rowspan="1" colspan="1">0.071</td><td rowspan="1" colspan="1">0.081</td><td rowspan="1" colspan="1">0.076</td><td rowspan="1" colspan="1">0.075</td><td rowspan="1" colspan="1">0.070</td><td rowspan="1" colspan="1">0</td></tr><tr><td rowspan="1" colspan="1">13 <bold><italic><tp:taxon-name><tp:taxon-name-part taxon-name-part-type="genus" reg="Sarika">S.</tp:taxon-name-part> <tp:taxon-name-part taxon-name-part-type="species" reg="inferospira">inferospira</tp:taxon-name-part></tp:taxon-name></italic></bold></td><td rowspan="1" colspan="1">0.078</td><td rowspan="1" colspan="1">0.111</td><td rowspan="1" colspan="1">0.074</td><td rowspan="1" colspan="1">0.086</td><td rowspan="1" colspan="1">0.081</td><td rowspan="1" colspan="1">0.083</td><td rowspan="1" colspan="1">0.069</td><td rowspan="1" colspan="1">0.088</td><td rowspan="1" colspan="1">0.079</td><td rowspan="1" colspan="1">0.089</td><td rowspan="1" colspan="1">0.069</td><td rowspan="1" colspan="1">0.046</td><td rowspan="1" colspan="1">0.001</td></tr><tr><td rowspan="1" colspan="1">14 <bold><italic><tp:taxon-name><tp:taxon-name-part taxon-name-part-type="genus" reg="Sarika">S.</tp:taxon-name-part> <tp:taxon-name-part taxon-name-part-type="species" reg="melanospira">melanospira</tp:taxon-name-part></tp:taxon-name></italic></bold></td><td rowspan="1" colspan="1">0.080</td><td rowspan="1" colspan="1">0.103</td><td rowspan="1" colspan="1">0.080</td><td rowspan="1" colspan="1">0.097</td><td rowspan="1" colspan="1">0.094</td><td rowspan="1" colspan="1">0.082</td><td rowspan="1" colspan="1">0.081</td><td rowspan="1" colspan="1">0.086</td><td rowspan="1" colspan="1">0.074</td><td rowspan="1" colspan="1">0.082</td><td rowspan="1" colspan="1">0.076</td><td rowspan="1" colspan="1">0.051</td><td rowspan="1" colspan="1">0.053</td><td rowspan="1" colspan="1">0.005</td></tr><tr><td rowspan="1" colspan="1">15 <bold><italic><tp:taxon-name><tp:taxon-name-part taxon-name-part-type="genus" reg="Sarika">S.</tp:taxon-name-part> <tp:taxon-name-part taxon-name-part-type="species" reg="pellosa">pellosa</tp:taxon-name-part></tp:taxon-name></italic></bold></td><td rowspan="1" colspan="1">0.064</td><td rowspan="1" colspan="1">0.086</td><td rowspan="1" colspan="1">0.065</td><td rowspan="1" colspan="1">0.086</td><td rowspan="1" colspan="1">0.071</td><td rowspan="1" colspan="1">0.070</td><td rowspan="1" colspan="1">0.060</td><td rowspan="1" colspan="1">0.072</td><td rowspan="1" colspan="1">0.070</td><td rowspan="1" colspan="1">0.071</td><td rowspan="1" colspan="1">0.057</td><td rowspan="1" colspan="1">0.053</td><td rowspan="1" colspan="1">0.065</td><td rowspan="1" colspan="1">0.066</td><td rowspan="1" colspan="1">0.021</td></tr><tr><td rowspan="1" colspan="1">16 <italic><tp:taxon-name><tp:taxon-name-part taxon-name-part-type="genus" reg="Sarika">S.</tp:taxon-name-part> <tp:taxon-name-part taxon-name-part-type="species" reg="dugasti">dugasti</tp:taxon-name-part></tp:taxon-name></italic></td><td rowspan="1" colspan="1">0.097</td><td rowspan="1" colspan="1">0.109</td><td rowspan="1" colspan="1">0.103</td><td rowspan="1" colspan="1">0.120</td><td rowspan="1" colspan="1">0.112</td><td rowspan="1" colspan="1">0.111</td><td rowspan="1" colspan="1">0.102</td><td rowspan="1" colspan="1">0.107</td><td rowspan="1" colspan="1">0.104</td><td rowspan="1" colspan="1">0.108</td><td rowspan="1" colspan="1">0.101</td><td rowspan="1" colspan="1">0.107</td><td rowspan="1" colspan="1">0.119</td><td rowspan="1" colspan="1">0.109</td><td rowspan="1" colspan="1">0.101</td><td rowspan="1" colspan="1">0.037</td></tr><tr><td rowspan="1" colspan="1">17 <bold><italic><tp:taxon-name><tp:taxon-name-part taxon-name-part-type="genus" reg="Sarika">S.</tp:taxon-name-part> <tp:taxon-name-part taxon-name-part-type="species" reg="solemi">solemi</tp:taxon-name-part></tp:taxon-name></italic></bold></td><td rowspan="1" colspan="1">0.097</td><td rowspan="1" colspan="1">0.110</td><td rowspan="1" colspan="1">0.104</td><td rowspan="1" colspan="1">0.118</td><td rowspan="1" colspan="1">0.110</td><td rowspan="1" colspan="1">0.109</td><td rowspan="1" colspan="1">0.089</td><td rowspan="1" colspan="1">0.110</td><td rowspan="1" colspan="1">0.097</td><td rowspan="1" colspan="1">0.096</td><td rowspan="1" colspan="1">0.102</td><td rowspan="1" colspan="1">0.103</td><td rowspan="1" colspan="1">0.110</td><td rowspan="1" colspan="1">0.105</td><td rowspan="1" colspan="1">0.091</td><td rowspan="1" colspan="1">0.078</td><td rowspan="1" colspan="1">0.029</td></tr></tbody></table></table-wrap></tp:treatment-sec></tp:taxon-treatment>
