# Supplementary material for: Integrative taxonomic revision of the land snail genus Sarika Godwin-Austen, 1907 in Thailand, with descriptions of nine new species (Eupulmonata, Ariophantidae)
Source: Zookeys. 2020 Oct 20;976:1–100. doi: 10.3897/zookeys.976.53859 (PMC7591553; doi:10.3897/zookeys.976.53859)
Supplement: XML Treatment for Sarika subheptagyra [file zookeys.976.53859-treatment11.xml]

<!DOCTYPE tp:taxon-treatment
  PUBLIC "-//TaxonX//DTD Taxonomic Treatment Publishing DTD v0 20100105//EN" "tax-treatment-NSO.dtd">
<tp:taxon-treatment xmlns:tp="http://www.plazi.org/taxpub"><tp:treatment-meta><kwd-group><label>Taxon classification</label><kwd><named-content xmlns:xlink="http://www.w3.org/1999/xlink" content-type="kingdom">Animalia</named-content></kwd><kwd><named-content xmlns:xlink="http://www.w3.org/1999/xlink" content-type="order">Stylommatophora</named-content></kwd><kwd><named-content xmlns:xlink="http://www.w3.org/1999/xlink" content-type="family">Ariophantidae</named-content></kwd></kwd-group><mixed-citation publication-type="journal"><person-group><name><surname>Pholyotha</surname><given-names>Arthit</given-names></name><name><surname>Sutcharit</surname><given-names>Chirasak</given-names></name><name><surname>Tongkerd</surname><given-names>Piyoros</given-names></name><name><surname>Panha</surname><given-names>Somsak</given-names></name></person-group><article-title>Integrative taxonomic revision of the land snail genus <italic><tp:taxon-name><tp:taxon-name-part taxon-name-part-type="genus" reg="Sarika">Sarika</tp:taxon-name-part></tp:taxon-name></italic> Godwin-Austen, 1907 in Thailand, with descriptions of nine new species (<tp:taxon-name><tp:taxon-name-part taxon-name-part-type="suborder">Eupulmonata</tp:taxon-name-part></tp:taxon-name>, <tp:taxon-name><tp:taxon-name-part taxon-name-part-type="family">Ariophantidae</tp:taxon-name-part></tp:taxon-name>)</article-title><source>Zookeys</source><day>20</day><month>10</month><year>2020</year><volume>976</volume><fpage>1</fpage><lpage>100</lpage><pub-id pub-id-type="doi">10.3897/zookeys.976.53859</pub-id></mixed-citation></tp:treatment-meta><tp:nomenclature><tp:taxon-name><object-id xmlns:xlink="http://www.w3.org/1999/xlink" content-type="arpha" xlink:type="simple">80CB62D8-CB85-5E77-95D2-AC4ED63D9B75</object-id>
                <tp:taxon-name-part taxon-name-part-type="genus" reg="Sarika">Sarika</tp:taxon-name-part>
                <tp:taxon-name-part taxon-name-part-type="species" reg="subheptagyra">subheptagyra</tp:taxon-name-part>
                <object-id xmlns:xlink="http://www.w3.org/1999/xlink" content-type="zoobank" xlink:type="simple">http://zoobank.org/9D3F1C60-3FDC-4950-AE84-AAE1B12863CE</object-id>
              </tp:taxon-name><tp:taxon-authority>Pholyotha &amp; Panha</tp:taxon-authority><tp:taxon-status xmlns:xlink="http://www.w3.org/1999/xlink" xlink:type="simple">sp. nov.</tp:taxon-status><xref ref-type="fig" rid="F1">Figs 1</xref><xref ref-type="fig" rid="F6">, 6</xref><xref ref-type="fig" rid="F10">, 10F</xref><xref ref-type="fig" rid="F25">, 25E, F</xref><xref ref-type="fig" rid="F28">, 28</xref><xref ref-type="fig" rid="F29">, 29</xref><xref ref-type="fig" rid="F31">, 31E</xref></tp:nomenclature><tp:treatment-sec sec-type="type material" id="SECID0E3GAM"><title>Type material.</title><p><bold><italic>Holotype</italic></bold><named-content xmlns:xlink="http://www.w3.org/1999/xlink" content-type="dwc:institutional_code" xlink:type="simple">CUMZ</named-content> 7506 (Fig. <xref ref-type="fig" rid="F25">25E</xref>, width 25.5 mm, height 12.5 mm). <bold><italic>Paratypes</italic></bold><named-content xmlns:xlink="http://www.w3.org/1999/xlink" content-type="dwc:institutional_code" xlink:type="simple">CUMZ</named-content> 7507 (four shells and six specimens preserved in ethanol; Fig. <xref ref-type="fig" rid="F25">25F</xref>, width 26.4 mm, height 12.0 mm), <named-content xmlns:xlink="http://www.w3.org/1999/xlink" content-type="dwc:institutional_code" xlink:type="simple">CUMZ</named-content> 7514 (11 specimens preserved in ethanol), <named-content xmlns:xlink="http://www.w3.org/1999/xlink" content-type="dwc:institutional_code" xlink:type="simple">NHMUK</named-content> 20200284 (two shells).</p></tp:treatment-sec><tp:treatment-sec sec-type="material" id="SECID0ESIAM"><title>Other material examined.</title><p><bold>Thailand-Central.</bold> Tham Khao Wong, Ban Rai, Uthai Thani, <named-content xmlns:xlink="http://www.w3.org/1999/xlink" content-type="dwc:verbatimCoordinates" xlink:type="simple"><named-content content-type="geo-json" specific-use="{&#34;type&#34;:&#34;Point&#34;,&#34;coordinates&#34;:[99.455861,15.031500]}" id="NCID0E4IAM" xlink:type="simple">15°01'53.4"N, 99°27'21.1"E</named-content></named-content>: <named-content xmlns:xlink="http://www.w3.org/1999/xlink" content-type="dwc:institutional_code" xlink:type="simple">CUMZ</named-content> 7508. Khao Chong Lom, Ban Rai, Uthai Thani, <named-content xmlns:xlink="http://www.w3.org/1999/xlink" content-type="dwc:verbatimCoordinates" xlink:type="simple"><named-content content-type="geo-json" specific-use="{&#34;type&#34;:&#34;Point&#34;,&#34;coordinates&#34;:[99.719000,15.281000]}" id="NCID0ENJAM" xlink:type="simple">15°16'51.6"N, 99°43'08.4"E</named-content></named-content>: <named-content xmlns:xlink="http://www.w3.org/1999/xlink" content-type="dwc:institutional_code" xlink:type="simple">CUMZ</named-content> 7509. Wat Khao Chueak Charoen Tham, Ban Rai, Uthai Thani, <named-content xmlns:xlink="http://www.w3.org/1999/xlink" content-type="dwc:verbatimCoordinates" xlink:type="simple"><named-content content-type="geo-json" specific-use="{&#34;type&#34;:&#34;Point&#34;,&#34;coordinates&#34;:[99.695444,15.271444]}" id="NCID0E4JAM" xlink:type="simple">15°16'17.2"N, 99°41'43.6"E</named-content></named-content>: <named-content xmlns:xlink="http://www.w3.org/1999/xlink" content-type="dwc:institutional_code" xlink:type="simple">CUMZ</named-content> 7515. Hup Pa Tat, Lan Sak, Uthai Thani, <named-content xmlns:xlink="http://www.w3.org/1999/xlink" content-type="dwc:verbatimCoordinates" xlink:type="simple"><named-content content-type="geo-json" specific-use="{&#34;type&#34;:&#34;Point&#34;,&#34;coordinates&#34;:[99.630417,15.376056]}" id="NCID0ENKAM" xlink:type="simple">15°22'33.8"N, 99°37'49.5"E</named-content></named-content>: <named-content xmlns:xlink="http://www.w3.org/1999/xlink" content-type="dwc:institutional_code" xlink:type="simple">CUMZ</named-content> 7510, 7511, 7512, 7513. Wat Thep Muang Thong, Lan Sak, Uthai Thani, <named-content xmlns:xlink="http://www.w3.org/1999/xlink" content-type="dwc:verbatimCoordinates" xlink:type="simple"><named-content content-type="geo-json" specific-use="{&#34;type&#34;:&#34;Point&#34;,&#34;coordinates&#34;:[99.593500,15.416528]}" id="NCID0E4KAM" xlink:type="simple">15°24'59.5"N, 99°35'36.6"E</named-content></named-content>: <named-content xmlns:xlink="http://www.w3.org/1999/xlink" content-type="dwc:institutional_code" xlink:type="simple">CUMZ</named-content> 7516.</p></tp:treatment-sec><tp:treatment-sec sec-type="type locality" id="SECID0EKLAM"><title>Type locality.</title><p>Tham Namthip Bureau of Monks, Lan Sak, Uthai Thani, Thailand, <named-content xmlns:xlink="http://www.w3.org/1999/xlink" content-type="dwc:verbatimCoordinates" xlink:type="simple"><named-content content-type="geo-json" specific-use="{&#34;type&#34;:&#34;Point&#34;,&#34;coordinates&#34;:[99.588778,15.432639]}" id="NCID0ETLAM" xlink:type="simple">15°25'57.5"N, 99°35'19.6"E</named-content></named-content>.</p></tp:treatment-sec><tp:treatment-sec sec-type="diagnosis" id="SECID0EYLAM"><title>Diagnosis.</title><p>Shell large, strongly depressed and pale yellowish brown to pale brown with very rounded body whorl. Animal with grey body and five mantle lobes. Genitalia with a straight epiphallic caecum and triangular prism pilasters on inner penial sculpture. Spermatophore: head filament with irregularly smooth longitudinal ridges; tail filament near sperm sac with three spines and terminal part of tail filament more than more than ca. one-fourth of its length with series of branching spines.</p></tp:treatment-sec><tp:treatment-sec sec-type="description" id="SECID0EEMAM"><title>Description.</title><p><bold><italic>Shell</italic>.</bold> Shell strongly depressed, large size (shell width up to 26.4 mm, shell height up to 12.4 mm), and thin. Surface smooth and glossy; shell colour pale yellowish brown to pale brown. Whorls 6–6½, increasing regularly; body whorl large and well rounded. Spire slightly elevated; suture impressed. Aperture crescent-shaped and opening obliquely. Peristome simple. Columellar margin simple and slightly reflected near umbilicus. Umbilicus narrowly opened (Fig. <xref ref-type="fig" rid="F25">25E, F</xref>).</p><fig id="F32" position="float" orientation="portrait"><object-id xmlns:xlink="http://www.w3.org/1999/xlink" content-type="doi" xlink:type="simple">10.3897/zookeys.976.53859.figure32</object-id><object-id xmlns:xlink="http://www.w3.org/1999/xlink" content-type="arpha" xlink:type="simple">3E4E51FD-2822-5F1C-9FE3-5547F94B689F</object-id><label>Figure 32.</label><caption><p>Geographic distribution of <italic><tp:taxon-name><tp:taxon-name-part taxon-name-part-type="genus" reg="Sarika">Sarika</tp:taxon-name-part> <tp:taxon-name-part taxon-name-part-type="species" reg="bocourti">bocourti</tp:taxon-name-part></tp:taxon-name></italic>, <italic><tp:taxon-name><tp:taxon-name-part taxon-name-part-type="genus" reg="Sarika">S.</tp:taxon-name-part> <tp:taxon-name-part taxon-name-part-type="species" reg="hainesi">hainesi</tp:taxon-name-part></tp:taxon-name></italic>, <italic><tp:taxon-name><tp:taxon-name-part taxon-name-part-type="genus" reg="Sarika">S.</tp:taxon-name-part> <tp:taxon-name-part taxon-name-part-type="species" reg="inferospira">inferospira</tp:taxon-name-part></tp:taxon-name></italic> sp. nov., <italic><tp:taxon-name><tp:taxon-name-part taxon-name-part-type="genus" reg="Sarika">S.</tp:taxon-name-part> <tp:taxon-name-part taxon-name-part-type="species" reg="melanospira">melanospira</tp:taxon-name-part></tp:taxon-name></italic> sp. nov. and <italic><tp:taxon-name><tp:taxon-name-part taxon-name-part-type="genus" reg="Sarika">S.</tp:taxon-name-part> <tp:taxon-name-part taxon-name-part-type="species" reg="pellosa">pellosa</tp:taxon-name-part></tp:taxon-name></italic> sp. nov. based on examined specimens herein.</p></caption><graphic xmlns:xlink="http://www.w3.org/1999/xlink" xlink:href="zookeys-976-001-g032.jpg" position="float" orientation="portrait" xlink:type="simple" id="oo_464414.jpg"><uri content-type="original_file" xlink:type="simple">https://binary.pensoft.net/fig/464414</uri></graphic></fig><p><bold><italic>Genital organs</italic>.</bold> Atrium short. Penis cylindrical with thin penial sheath covering proximal penis. Inner sculpture of penis proximally more than ca. one-third of penial chamber with very finely longitudinal penial pilasters to nearly smooth surface, and then gradually transformed from small to large rhomboid with acute angle on top (triangular prism). Epiphallus cylindrical, long and approximately one and half times as long as penis. Epiphallic caecum short, straight, and located proximally near middle of epiphallus, penial retractor muscle thin and attached at tip of epiphallic caecum. Flagellum long and slender, approximately as long as penis. Vas deferens thin tube connecting distal epiphallus and free oviduct (Fig. <xref ref-type="fig" rid="F28">28</xref>).</p><fig id="F33" position="float" orientation="portrait"><object-id xmlns:xlink="http://www.w3.org/1999/xlink" content-type="doi" xlink:type="simple">10.3897/zookeys.976.53859.figure33</object-id><object-id xmlns:xlink="http://www.w3.org/1999/xlink" content-type="arpha" xlink:type="simple">78CFB908-B00D-5560-AE62-112F27BC2E99</object-id><label>Figure 33.</label><caption><p>Living snails of group II: <italic><tp:taxon-name><tp:taxon-name-part taxon-name-part-type="genus" reg="Sarika">Sarika</tp:taxon-name-part> <tp:taxon-name-part taxon-name-part-type="species" reg="hainesi">hainesi</tp:taxon-name-part></tp:taxon-name></italic> group. <bold>A</bold><italic><tp:taxon-name><tp:taxon-name-part taxon-name-part-type="genus" reg="Sarika">Sarika</tp:taxon-name-part> <tp:taxon-name-part taxon-name-part-type="species" reg="bocourti">bocourti</tp:taxon-name-part></tp:taxon-name></italic> specimen <named-content xmlns:xlink="http://www.w3.org/1999/xlink" content-type="dwc:institutional_code" xlink:type="simple">CUMZ</named-content> 7591 showing no left shell lobe (yellow arrow) <bold>B</bold><italic><tp:taxon-name><tp:taxon-name-part taxon-name-part-type="genus" reg="Sarika">S.</tp:taxon-name-part> <tp:taxon-name-part taxon-name-part-type="species" reg="hainesi">hainesi</tp:taxon-name-part></tp:taxon-name></italic> specimen <named-content xmlns:xlink="http://www.w3.org/1999/xlink" content-type="dwc:institutional_code" xlink:type="simple">CUMZ</named-content> 7237 <bold>C</bold><italic><tp:taxon-name><tp:taxon-name-part taxon-name-part-type="genus" reg="Sarika">S.</tp:taxon-name-part> <tp:taxon-name-part taxon-name-part-type="species" reg="bocourti">bocourti</tp:taxon-name-part></tp:taxon-name></italic> specimen <named-content xmlns:xlink="http://www.w3.org/1999/xlink" content-type="dwc:institutional_code" xlink:type="simple">CUMZ</named-content> 7591 <bold>D</bold><italic><tp:taxon-name><tp:taxon-name-part taxon-name-part-type="genus" reg="Sarika">S.</tp:taxon-name-part> <tp:taxon-name-part taxon-name-part-type="species" reg="inferospira">inferospira</tp:taxon-name-part></tp:taxon-name></italic> sp. nov. specimen <named-content xmlns:xlink="http://www.w3.org/1999/xlink" content-type="dwc:institutional_code" xlink:type="simple">CUMZ</named-content> 7257 <bold>E</bold><italic><tp:taxon-name><tp:taxon-name-part taxon-name-part-type="genus" reg="Sarika">S.</tp:taxon-name-part> <tp:taxon-name-part taxon-name-part-type="species" reg="melanospira">melanospira</tp:taxon-name-part></tp:taxon-name></italic> sp. nov. paratype <named-content xmlns:xlink="http://www.w3.org/1999/xlink" content-type="dwc:institutional_code" xlink:type="simple">CUMZ</named-content> 7243, and <bold>F</bold><italic><tp:taxon-name><tp:taxon-name-part taxon-name-part-type="genus" reg="Sarika">S.</tp:taxon-name-part> <tp:taxon-name-part taxon-name-part-type="species" reg="pellosa">pellosa</tp:taxon-name-part></tp:taxon-name></italic> sp. nov. paratype <named-content xmlns:xlink="http://www.w3.org/1999/xlink" content-type="dwc:institutional_code" xlink:type="simple">CUMZ</named-content> 7517. Not to scale.</p></caption><graphic xmlns:xlink="http://www.w3.org/1999/xlink" xlink:href="zookeys-976-001-g033.jpg" position="float" orientation="portrait" xlink:type="simple" id="oo_464415.jpg"><uri content-type="original_file" xlink:type="simple">https://binary.pensoft.net/fig/464415</uri></graphic></fig><p>Vagina cylindrical and approximately as long as penis. Dart apparatus large, long cylindrical, located on atrium at vagina and penis junction. Gametolytic sac enlarged and bulbous; gametolytic duct long, cylindrical. Free oviduct cylindrical, longer than vagina and proximal end encircled with thick tissue (Fig. <xref ref-type="fig" rid="F28">28A</xref>).</p><p>
                Spermatophore long and needle-shaped. Sperm sac enlarged and elongate-oval. Head filament gourd shape with irregularly smooth longitudinal ridges. Tail filament very long tube; region near sperm sac with three spines. Spine I simple and rather short. Spine II large and long and branching into very small spinules. Spine III relatively smaller than spine II and branching into very small spinules. Region furthest away smooth and without spine; terminal part (more than ca. one-fourth of its length) with series of long branching spines into spinules arranged in a row, and then transformed to very long serrate-like spines arranged in opposite rows near the tail filament tip (Fig. <xref ref-type="fig" rid="F29">29</xref>).</p><fig id="F34" position="float" orientation="portrait"><object-id xmlns:xlink="http://www.w3.org/1999/xlink" content-type="doi" xlink:type="simple">10.3897/zookeys.976.53859.figure34</object-id><object-id xmlns:xlink="http://www.w3.org/1999/xlink" content-type="arpha" xlink:type="simple">D80B054C-AA4E-5820-B797-978D889DA006</object-id><label>Figure 34.</label><caption><p>Shells of Group II: <italic><tp:taxon-name><tp:taxon-name-part taxon-name-part-type="genus" reg="Sarika">Sarika</tp:taxon-name-part> <tp:taxon-name-part taxon-name-part-type="species" reg="hainesi">hainesi</tp:taxon-name-part></tp:taxon-name></italic> group. <bold>A–C</bold><italic><tp:taxon-name><tp:taxon-name-part taxon-name-part-type="genus" reg="Sarika">Sarika</tp:taxon-name-part> <tp:taxon-name-part taxon-name-part-type="species" reg="hainesi">hainesi</tp:taxon-name-part></tp:taxon-name></italic><bold>A</bold> syntype <named-content xmlns:xlink="http://www.w3.org/1999/xlink" content-type="dwc:institutional_code" xlink:type="simple">NHMUK</named-content> 20200290 and <bold>B, C</bold> specimen <named-content xmlns:xlink="http://www.w3.org/1999/xlink" content-type="dwc:institutional_code" xlink:type="simple">CUMZ</named-content> 7237 <bold>D–F</bold><italic><tp:taxon-name><tp:taxon-name-part taxon-name-part-type="genus" reg="Sarika">S.</tp:taxon-name-part> <tp:taxon-name-part taxon-name-part-type="species" reg="bocourti">bocourti</tp:taxon-name-part></tp:taxon-name></italic><bold>D</bold> syntype <named-content xmlns:xlink="http://www.w3.org/1999/xlink" content-type="dwc:institutional_code" xlink:type="simple">NHMUK</named-content> 1893.2.4.1076–1077 <bold>E</bold> specimen <named-content xmlns:xlink="http://www.w3.org/1999/xlink" content-type="dwc:institutional_code" xlink:type="simple">CUMZ</named-content> 7590, and <bold>F</bold> specimen <named-content xmlns:xlink="http://www.w3.org/1999/xlink" content-type="dwc:institutional_code" xlink:type="simple">CUMZ</named-content> 7592.</p></caption><graphic xmlns:xlink="http://www.w3.org/1999/xlink" xlink:href="zookeys-976-001-g034.jpg" position="float" orientation="portrait" xlink:type="simple" id="oo_464416.jpg"><uri content-type="original_file" xlink:type="simple">https://binary.pensoft.net/fig/464416</uri></graphic></fig><p><bold><italic><tp:taxon-name><tp:taxon-name-part taxon-name-part-type="genus" reg="Radula">Radula</tp:taxon-name-part></tp:taxon-name></italic>.</bold> Teeth with half row formula: 1–(14–15)–68. Central tooth symmetrical tricuspid; lateral teeth asymmetrical tricuspid; marginal teeth elongate bicuspid. Marginal teeth starting at approximately row number 14 or 15 (Fig. <xref ref-type="fig" rid="F31">31E</xref>).</p><p><bold><italic>External features</italic>.</bold> Animal with reticulated skin and pale to dark grey body. Foot sole and caudal foss present; caudal horn raised. Five mantle lobes well developed and same colour as body (Fig. <xref ref-type="fig" rid="F10">10F</xref>).</p></tp:treatment-sec><tp:treatment-sec sec-type="etymology" id="SECID0EEZAM"><title>Etymology.</title><p>The specific name <italic><tp:taxon-name><tp:taxon-name-part taxon-name-part-type="genus" reg="Sarika"/><tp:taxon-name-part taxon-name-part-type="species" reg="subheptagyra">subheptagyra</tp:taxon-name-part></tp:taxon-name></italic> is derived from the Latin word <italic>sub</italic> meaning under, from, somewhat, and less than, and the word <italic><tp:taxon-name><tp:taxon-name-part taxon-name-part-type="genus" reg="Sarika"/><tp:taxon-name-part taxon-name-part-type="species" reg="heptagyra">heptagyra</tp:taxon-name-part></tp:taxon-name></italic> referring to shell similar to <italic><tp:taxon-name><tp:taxon-name-part taxon-name-part-type="genus" reg="Sarika">S.</tp:taxon-name-part> <tp:taxon-name-part taxon-name-part-type="species" reg="heptagyra">heptagyra</tp:taxon-name-part></tp:taxon-name></italic>.</p></tp:treatment-sec><tp:treatment-sec sec-type="distribution" id="SECID0EL1AM"><title>Distribution.</title><p>This species occurs only in Uthai Thani Province and is restricted to limestone habitats (Fig. <xref ref-type="fig" rid="F6">6</xref>).</p><fig id="F35" position="float" orientation="portrait"><object-id xmlns:xlink="http://www.w3.org/1999/xlink" content-type="doi" xlink:type="simple">10.3897/zookeys.976.53859.figure35</object-id><object-id xmlns:xlink="http://www.w3.org/1999/xlink" content-type="arpha" xlink:type="simple">37453C58-9213-5A8B-BA46-45AD3270770A</object-id><label>Figure 35.</label><caption><p>Genitalia. <bold>A, B</bold><italic><tp:taxon-name><tp:taxon-name-part taxon-name-part-type="genus" reg="Sarika">Sarika</tp:taxon-name-part> <tp:taxon-name-part taxon-name-part-type="species" reg="hainesi">hainesi</tp:taxon-name-part></tp:taxon-name></italic> specimen <named-content xmlns:xlink="http://www.w3.org/1999/xlink" content-type="dwc:institutional_code" xlink:type="simple">CUMZ</named-content> 7237 <bold>A</bold> general view of the genital system and <bold>B</bold> internal structure of the penis. <bold>C, D</bold><italic><tp:taxon-name><tp:taxon-name-part taxon-name-part-type="genus" reg="Sarika">Sarika</tp:taxon-name-part> <tp:taxon-name-part taxon-name-part-type="species" reg="bocourti">bocourti</tp:taxon-name-part></tp:taxon-name></italic> specimen <named-content xmlns:xlink="http://www.w3.org/1999/xlink" content-type="dwc:institutional_code" xlink:type="simple">CUMZ</named-content> 7591 <bold>C</bold> general view of the genital system and <bold>D</bold> internal structure of the penis. White arrowheads indicate the ends of the penes.</p></caption><graphic xmlns:xlink="http://www.w3.org/1999/xlink" xlink:href="zookeys-976-001-g035.jpg" position="float" orientation="portrait" xlink:type="simple" id="oo_464417.jpg"><uri content-type="original_file" xlink:type="simple">https://binary.pensoft.net/fig/464417</uri></graphic></fig></tp:treatment-sec><tp:treatment-sec sec-type="COI analysis" id="SECID0EU3AM"><title><abbrev xmlns:xlink="http://www.w3.org/1999/xlink" xlink:title="cytochrome c oxidase subunit I" id="ABBRID0EZ3AM" xlink:type="simple">COI</abbrev> analysis.</title><p>The <abbrev xmlns:xlink="http://www.w3.org/1999/xlink" xlink:title="maximum likelihood" id="ABBRID0E63AM" xlink:type="simple">ML</abbrev> and <abbrev xmlns:xlink="http://www.w3.org/1999/xlink" xlink:title="Bayesian inference" id="ABBRID0ED4AM" xlink:type="simple">BI</abbrev> analyses indicated that the samples of <italic><tp:taxon-name><tp:taxon-name-part taxon-name-part-type="genus" reg="Sarika">S.</tp:taxon-name-part> <tp:taxon-name-part taxon-name-part-type="species" reg="subheptagyra">subheptagyra</tp:taxon-name-part></tp:taxon-name></italic> sp. nov. (n = 3) formed a monophyletic group with good support (Fig. <xref ref-type="fig" rid="F1">1</xref>; <abbrev xmlns:xlink="http://www.w3.org/1999/xlink" xlink:title="Bootstrap support" id="ABBRID0EW4AM" xlink:type="simple">BS</abbrev> = 90%, <abbrev xmlns:xlink="http://www.w3.org/1999/xlink" xlink:title="posterior probabilities" id="ABBRID0E14AM" xlink:type="simple">PP</abbrev> = 1). The mean intraspecific genetic distance of <italic><tp:taxon-name><tp:taxon-name-part taxon-name-part-type="genus" reg="Sarika">S.</tp:taxon-name-part> <tp:taxon-name-part taxon-name-part-type="species" reg="subheptagyra">subheptagyra</tp:taxon-name-part></tp:taxon-name></italic> sp. nov. was 2.4% (Table <xref ref-type="table" rid="T2">2</xref>).</p></tp:treatment-sec><tp:treatment-sec sec-type="remarks" id="SECID0EN5AM"><title>Remarks.</title><p><italic><tp:taxon-name><tp:taxon-name-part taxon-name-part-type="genus" reg="Sarika">Sarika</tp:taxon-name-part> <tp:taxon-name-part taxon-name-part-type="species" reg="subheptagyra">subheptagyra</tp:taxon-name-part></tp:taxon-name></italic> sp. nov. differs from <italic><tp:taxon-name><tp:taxon-name-part taxon-name-part-type="genus" reg="Sarika">S.</tp:taxon-name-part> <tp:taxon-name-part taxon-name-part-type="species" reg="heptagyra">heptagyra</tp:taxon-name-part></tp:taxon-name></italic> in having longer vagina and free oviduct, and triangular prism-shaped penial pilasters, while <italic><tp:taxon-name><tp:taxon-name-part taxon-name-part-type="genus" reg="Sarika">S.</tp:taxon-name-part> <tp:taxon-name-part taxon-name-part-type="species" reg="heptagyra">heptagyra</tp:taxon-name-part></tp:taxon-name></italic> have cuboidal penial pilasters. Moreover, the <abbrev xmlns:xlink="http://www.w3.org/1999/xlink" xlink:title="cytochrome c oxidase subunit I" id="ABBRID0EU6AM" xlink:type="simple">COI</abbrev> sequence divergences between them is high (7.9%).</p><p>Compared with <italic><tp:taxon-name><tp:taxon-name-part taxon-name-part-type="genus" reg="Sarika">S.</tp:taxon-name-part> <tp:taxon-name-part taxon-name-part-type="species" reg="resplendens">resplendens</tp:taxon-name-part></tp:taxon-name></italic>, <italic><tp:taxon-name><tp:taxon-name-part taxon-name-part-type="genus" reg="Sarika">S.</tp:taxon-name-part> <tp:taxon-name-part taxon-name-part-type="species" reg="subheptagyra">subheptagyra</tp:taxon-name-part></tp:taxon-name></italic> sp. nov. has a longer vagina and free oviduct, thin penial retractor muscle, and triangular prism-shaped penial pilasters. <italic><tp:taxon-name><tp:taxon-name-part taxon-name-part-type="genus" reg="Sarika">Sarika</tp:taxon-name-part> <tp:taxon-name-part taxon-name-part-type="species" reg="resplendens">resplendens</tp:taxon-name-part></tp:taxon-name></italic> has a shorter vagina and free oviduct, a very large and thickened penial retractor muscle, and cuboidal-shaped penial pilasters. Additionally, the genetic distance between both species is fairly high (6.5%).</p><p><italic><tp:taxon-name><tp:taxon-name-part taxon-name-part-type="genus" reg="Sarika">Sarika</tp:taxon-name-part> <tp:taxon-name-part taxon-name-part-type="species" reg="subheptagyra">subheptagyra</tp:taxon-name-part></tp:taxon-name></italic> sp. nov. differs from <italic><tp:taxon-name><tp:taxon-name-part taxon-name-part-type="genus" reg="Sarika">S.</tp:taxon-name-part> <tp:taxon-name-part taxon-name-part-type="species" reg="caligina">caligina</tp:taxon-name-part></tp:taxon-name></italic> sp. nov. in having a lower spire, longer vagina, and free oviduct, and spine II and spine III on spermatophore start branching near the base, while <italic><tp:taxon-name><tp:taxon-name-part taxon-name-part-type="genus" reg="Sarika">S.</tp:taxon-name-part> <tp:taxon-name-part taxon-name-part-type="species" reg="caligina">caligina</tp:taxon-name-part></tp:taxon-name></italic> sp. nov. has a higher spire, shorter vagina and free oviduct, and spine II and spine III on spermatophore start branching near the tip. In addition, the genetic distance between these two new species is high (8.2%).</p><fig id="F36" position="float" orientation="portrait"><object-id xmlns:xlink="http://www.w3.org/1999/xlink" content-type="doi" xlink:type="simple">10.3897/zookeys.976.53859.figure36</object-id><object-id xmlns:xlink="http://www.w3.org/1999/xlink" content-type="arpha" xlink:type="simple">ADF4E1BF-361B-5072-9AF0-8D3DCE0E5F38</object-id><label>Figure 36.</label><caption><p>
                    Spermatophore of <italic><tp:taxon-name><tp:taxon-name-part taxon-name-part-type="genus" reg="Sarika">Sarika</tp:taxon-name-part> <tp:taxon-name-part taxon-name-part-type="species" reg="hainesi">hainesi</tp:taxon-name-part></tp:taxon-name></italic> specimen <named-content xmlns:xlink="http://www.w3.org/1999/xlink" content-type="dwc:institutional_code" xlink:type="simple">CUMZ</named-content> 7237 <bold>A</bold> general view of the spermatophore <bold>B</bold> head filament, and <bold>C–E</bold> tail filament showing <bold>C</bold> two spines located close to the sperm sac <bold>D</bold> region with and without branching spines, and <bold>E</bold> branching spines on the tip region. Yellow arrowhead indicates the end of the spines from the tip.</p></caption><graphic xmlns:xlink="http://www.w3.org/1999/xlink" xlink:href="zookeys-976-001-g036.jpg" position="float" orientation="portrait" xlink:type="simple" id="oo_464418.jpg"><uri content-type="original_file" xlink:type="simple">https://binary.pensoft.net/fig/464418</uri></graphic></fig></tp:treatment-sec><tp:treatment-sec><!--Section generated to contain objects referenced in tp:taxon-treatment.--><fig id="F1" position="float" orientation="portrait"><object-id xmlns:xlink="http://www.w3.org/1999/xlink" content-type="doi" xlink:type="simple">10.3897/zookeys.976.53859.figure1</object-id><object-id xmlns:xlink="http://www.w3.org/1999/xlink" content-type="arpha" xlink:type="simple">D986F81E-AD74-5F37-B436-4D259CEF023F</object-id><label>Figure 1.</label><caption><p>Maximum likelihood tree showing the relationships among species of <italic><tp:taxon-name><tp:taxon-name-part taxon-name-part-type="genus" reg="Sarika">Sarika</tp:taxon-name-part></tp:taxon-name></italic> based on the mitochondrial <abbrev xmlns:xlink="http://www.w3.org/1999/xlink" xlink:title="cytochrome c oxidase subunit I" id="ABBRID0ENMBG" xlink:type="simple">COI</abbrev> gene sequences. Numbers by the nodes are the <abbrev xmlns:xlink="http://www.w3.org/1999/xlink" xlink:title="maximum likelihood" id="ABBRID0ERMBG" xlink:type="simple">ML</abbrev> bootstrap values (left) and Bayesian posterior probabilities (right); shown only for the nodes supported by <abbrev xmlns:xlink="http://www.w3.org/1999/xlink" xlink:title="maximum likelihood" id="ABBRID0EVMBG" xlink:type="simple">ML</abbrev> or <abbrev xmlns:xlink="http://www.w3.org/1999/xlink" xlink:title="Bayesian inference" id="ABBRID0EZMBG" xlink:type="simple">BI</abbrev> (≥ 70% and ≥ 0.95). Each clade colour refers to a genus.</p></caption><graphic xmlns:xlink="http://www.w3.org/1999/xlink" xlink:href="zookeys-976-001-g001.jpg" position="float" orientation="portrait" xlink:type="simple" id="oo_464383.jpg"><uri content-type="original_file" xlink:type="simple">https://binary.pensoft.net/fig/464383</uri></graphic></fig><fig id="F6" position="float" orientation="portrait"><object-id xmlns:xlink="http://www.w3.org/1999/xlink" content-type="doi" xlink:type="simple">10.3897/zookeys.976.53859.figure6</object-id><object-id xmlns:xlink="http://www.w3.org/1999/xlink" content-type="arpha" xlink:type="simple">F5395FBA-FA07-5CF9-90A2-604703D2018B</object-id><label>Figure 6.</label><caption><p>Geographic distribution of <italic><tp:taxon-name><tp:taxon-name-part taxon-name-part-type="genus" reg="Sarika">Sarika</tp:taxon-name-part> <tp:taxon-name-part taxon-name-part-type="species" reg="caligina">caligina</tp:taxon-name-part></tp:taxon-name></italic> sp. nov., <italic><tp:taxon-name><tp:taxon-name-part taxon-name-part-type="genus" reg="Sarika">S.</tp:taxon-name-part> <tp:taxon-name-part taxon-name-part-type="species" reg="dohrniana">dohrniana</tp:taxon-name-part></tp:taxon-name></italic>, <italic><tp:taxon-name><tp:taxon-name-part taxon-name-part-type="genus" reg="Sarika">S.</tp:taxon-name-part> <tp:taxon-name-part taxon-name-part-type="species" reg="heptagyra">heptagyra</tp:taxon-name-part></tp:taxon-name></italic>, and <italic><tp:taxon-name><tp:taxon-name-part taxon-name-part-type="genus" reg="Sarika">S.</tp:taxon-name-part> <tp:taxon-name-part taxon-name-part-type="species" reg="subheptagyra">subheptagyra</tp:taxon-name-part></tp:taxon-name></italic> sp. nov. based on the specimens examined herein.</p></caption><graphic xmlns:xlink="http://www.w3.org/1999/xlink" xlink:href="zookeys-976-001-g006.jpg" position="float" orientation="portrait" xlink:type="simple" id="oo_464388.jpg"><uri content-type="original_file" xlink:type="simple">https://binary.pensoft.net/fig/464388</uri></graphic></fig><fig id="F10" position="float" orientation="portrait"><object-id xmlns:xlink="http://www.w3.org/1999/xlink" content-type="doi" xlink:type="simple">10.3897/zookeys.976.53859.figure10</object-id><object-id xmlns:xlink="http://www.w3.org/1999/xlink" content-type="arpha" xlink:type="simple">58599ED9-9506-5F23-889B-0BF4CB49C838</object-id><label>Figure 10.</label><caption><p>Living snails of group I: <italic><tp:taxon-name><tp:taxon-name-part taxon-name-part-type="genus" reg="Sarika">Sarika</tp:taxon-name-part> <tp:taxon-name-part taxon-name-part-type="species" reg="resplendens">resplendens</tp:taxon-name-part></tp:taxon-name></italic> group. <bold>A</bold><italic><tp:taxon-name><tp:taxon-name-part taxon-name-part-type="genus" reg="Sarika">Sarika</tp:taxon-name-part> <tp:taxon-name-part taxon-name-part-type="species" reg="heptagyra">heptagyra</tp:taxon-name-part></tp:taxon-name></italic> specimen <named-content xmlns:xlink="http://www.w3.org/1999/xlink" content-type="dwc:institutional_code" xlink:type="simple">CUMZ</named-content> 7279 <bold>B</bold><italic><tp:taxon-name><tp:taxon-name-part taxon-name-part-type="genus" reg="Sarika">S.</tp:taxon-name-part> <tp:taxon-name-part taxon-name-part-type="species" reg="kawtaoensis">kawtaoensis</tp:taxon-name-part></tp:taxon-name></italic> specimen <named-content xmlns:xlink="http://www.w3.org/1999/xlink" content-type="dwc:institutional_code" xlink:type="simple">CUMZ</named-content> 7738 <bold>C</bold><italic><tp:taxon-name><tp:taxon-name-part taxon-name-part-type="genus" reg="Sarika">S.</tp:taxon-name-part> <tp:taxon-name-part taxon-name-part-type="species" reg="caligina">caligina</tp:taxon-name-part></tp:taxon-name></italic> sp. nov. paratype <named-content xmlns:xlink="http://www.w3.org/1999/xlink" content-type="dwc:institutional_code" xlink:type="simple">CUMZ</named-content> 7245 <bold>D</bold><italic><tp:taxon-name><tp:taxon-name-part taxon-name-part-type="genus" reg="Sarika">S.</tp:taxon-name-part> <tp:taxon-name-part taxon-name-part-type="species" reg="lactospira">lactospira</tp:taxon-name-part></tp:taxon-name></italic> sp. nov. paratype <named-content xmlns:xlink="http://www.w3.org/1999/xlink" content-type="dwc:institutional_code" xlink:type="simple">CUMZ</named-content> 7287 <bold>E</bold><italic><tp:taxon-name><tp:taxon-name-part taxon-name-part-type="genus" reg="Sarika">S.</tp:taxon-name-part> <tp:taxon-name-part taxon-name-part-type="species" reg="megalogyne">megalogyne</tp:taxon-name-part></tp:taxon-name></italic> sp. nov. paratype <named-content xmlns:xlink="http://www.w3.org/1999/xlink" content-type="dwc:institutional_code" xlink:type="simple">CUMZ</named-content> 7522 and <bold>F</bold><italic><tp:taxon-name><tp:taxon-name-part taxon-name-part-type="genus" reg="Sarika">S.</tp:taxon-name-part> <tp:taxon-name-part taxon-name-part-type="species" reg="subheptagyra">subheptagyra</tp:taxon-name-part></tp:taxon-name></italic> sp. nov. paratype <named-content xmlns:xlink="http://www.w3.org/1999/xlink" content-type="dwc:institutional_code" xlink:type="simple">CUMZ</named-content> 7507. All not to scale.</p></caption><graphic xmlns:xlink="http://www.w3.org/1999/xlink" xlink:href="zookeys-976-001-g010.jpg" position="float" orientation="portrait" xlink:type="simple" id="oo_464392.jpg"><uri content-type="original_file" xlink:type="simple">https://binary.pensoft.net/fig/464392</uri></graphic></fig><fig id="F25" position="float" orientation="portrait"><object-id xmlns:xlink="http://www.w3.org/1999/xlink" content-type="doi" xlink:type="simple">10.3897/zookeys.976.53859.figure25</object-id><object-id xmlns:xlink="http://www.w3.org/1999/xlink" content-type="arpha" xlink:type="simple">BDE0F362-55AA-5DC5-AB5A-8E2A32EE5643</object-id><label>Figure 25.</label><caption><p>Shells of group I: <italic><tp:taxon-name><tp:taxon-name-part taxon-name-part-type="genus" reg="Sarika">Sarika</tp:taxon-name-part> <tp:taxon-name-part taxon-name-part-type="species" reg="resplendens">resplendens</tp:taxon-name-part></tp:taxon-name></italic> group. <bold>A, B</bold><italic><tp:taxon-name><tp:taxon-name-part taxon-name-part-type="genus" reg="Sarika">Sarika</tp:taxon-name-part> <tp:taxon-name-part taxon-name-part-type="species" reg="lactospira">lactospira</tp:taxon-name-part></tp:taxon-name></italic> sp. nov. <bold>A</bold> holotype <named-content xmlns:xlink="http://www.w3.org/1999/xlink" content-type="dwc:institutional_code" xlink:type="simple">CUMZ</named-content> 7286 and <bold>B</bold> paratype <named-content xmlns:xlink="http://www.w3.org/1999/xlink" content-type="dwc:institutional_code" xlink:type="simple">CUMZ</named-content> 7287 <bold>C, D</bold><italic><tp:taxon-name><tp:taxon-name-part taxon-name-part-type="genus" reg="Sarika">S.</tp:taxon-name-part> <tp:taxon-name-part taxon-name-part-type="species" reg="megalogyne">megalogyne</tp:taxon-name-part></tp:taxon-name></italic> sp. nov. <bold>C</bold> holotype <named-content xmlns:xlink="http://www.w3.org/1999/xlink" content-type="dwc:institutional_code" xlink:type="simple">CUMZ</named-content> 7521 and <bold>D</bold> paratype <named-content xmlns:xlink="http://www.w3.org/1999/xlink" content-type="dwc:institutional_code" xlink:type="simple">CUMZ</named-content> 7522 <bold>E, F</bold><italic><tp:taxon-name><tp:taxon-name-part taxon-name-part-type="genus" reg="Sarika">S.</tp:taxon-name-part> <tp:taxon-name-part taxon-name-part-type="species" reg="subheptagyra">subheptagyra</tp:taxon-name-part></tp:taxon-name></italic> sp. nov. <bold>E</bold> holotype <named-content xmlns:xlink="http://www.w3.org/1999/xlink" content-type="dwc:institutional_code" xlink:type="simple">CUMZ</named-content> 7506 and <bold>F</bold> paratype <named-content xmlns:xlink="http://www.w3.org/1999/xlink" content-type="dwc:institutional_code" xlink:type="simple">CUMZ</named-content> 7507.</p></caption><graphic xmlns:xlink="http://www.w3.org/1999/xlink" xlink:href="zookeys-976-001-g025.jpg" position="float" orientation="portrait" xlink:type="simple" id="oo_464407.jpg"><uri content-type="original_file" xlink:type="simple">https://binary.pensoft.net/fig/464407</uri></graphic></fig><fig id="F28" position="float" orientation="portrait"><object-id xmlns:xlink="http://www.w3.org/1999/xlink" content-type="doi" xlink:type="simple">10.3897/zookeys.976.53859.figure28</object-id><object-id xmlns:xlink="http://www.w3.org/1999/xlink" content-type="arpha" xlink:type="simple">138F0574-E19A-5D48-A377-163C0C81E9B9</object-id><label>Figure 28.</label><caption><p>Genitalia. <bold>A, B</bold><italic><tp:taxon-name><tp:taxon-name-part taxon-name-part-type="genus" reg="Sarika">Sarika</tp:taxon-name-part> <tp:taxon-name-part taxon-name-part-type="species" reg="subheptagyra">subheptagyra</tp:taxon-name-part></tp:taxon-name></italic> sp. nov. paratype <named-content xmlns:xlink="http://www.w3.org/1999/xlink" content-type="dwc:institutional_code" xlink:type="simple">CUMZ</named-content> 7507 <bold>A</bold> general view of the genital system and <bold>B</bold> internal structure of the penis. White arrowhead indicate the end of the penis.</p></caption><graphic xmlns:xlink="http://www.w3.org/1999/xlink" xlink:href="zookeys-976-001-g028.jpg" position="float" orientation="portrait" xlink:type="simple" id="oo_464410.jpg"><uri content-type="original_file" xlink:type="simple">https://binary.pensoft.net/fig/464410</uri></graphic></fig><fig id="F29" position="float" orientation="portrait"><object-id xmlns:xlink="http://www.w3.org/1999/xlink" content-type="doi" xlink:type="simple">10.3897/zookeys.976.53859.figure29</object-id><object-id xmlns:xlink="http://www.w3.org/1999/xlink" content-type="arpha" xlink:type="simple">9B89F0F9-9FE7-518D-A3E8-9627B31E5A83</object-id><label>Figure 29.</label><caption><p>
                    Spermatophore of <italic><tp:taxon-name><tp:taxon-name-part taxon-name-part-type="genus" reg="Sarika">Sarika</tp:taxon-name-part> <tp:taxon-name-part taxon-name-part-type="species" reg="subheptagyra">subheptagyra</tp:taxon-name-part></tp:taxon-name></italic> sp. nov. paratype <named-content xmlns:xlink="http://www.w3.org/1999/xlink" content-type="dwc:institutional_code" xlink:type="simple">CUMZ</named-content> 7507 <bold>A</bold> general view of spermatophore <bold>B</bold> head filament, and <bold>C–E</bold> tail filament showing <bold>C</bold> three spines located close to the sperm sac <bold>D</bold> region with and without branching spines, and <bold>E</bold> branching spines on the tip region. Yellow arrowhead indicates the ends of the spines from the tip.</p></caption><graphic xmlns:xlink="http://www.w3.org/1999/xlink" xlink:href="zookeys-976-001-g029.jpg" position="float" orientation="portrait" xlink:type="simple" id="oo_464411.jpg"><uri content-type="original_file" xlink:type="simple">https://binary.pensoft.net/fig/464411</uri></graphic></fig><fig id="F31" position="float" orientation="portrait"><object-id xmlns:xlink="http://www.w3.org/1999/xlink" content-type="doi" xlink:type="simple">10.3897/zookeys.976.53859.figure31</object-id><object-id xmlns:xlink="http://www.w3.org/1999/xlink" content-type="arpha" xlink:type="simple">2D44412B-B014-5D1A-9D6C-0813F9325D75</object-id><label>Figure 31.</label><caption><p>Representative <abbrev xmlns:xlink="http://www.w3.org/1999/xlink" xlink:title="scanning electron microscopy" id="ABBRID0EI2HK" xlink:type="simple">SEM</abbrev> images of the radula. <bold>A</bold><italic><tp:taxon-name><tp:taxon-name-part taxon-name-part-type="genus" reg="Sarika">Sarika</tp:taxon-name-part> <tp:taxon-name-part taxon-name-part-type="species" reg="kawtaoensis">kawtaoensis</tp:taxon-name-part></tp:taxon-name></italic> specimen <named-content xmlns:xlink="http://www.w3.org/1999/xlink" content-type="dwc:institutional_code" xlink:type="simple">CUMZ</named-content><bold>B</bold><italic><tp:taxon-name><tp:taxon-name-part taxon-name-part-type="genus" reg="Sarika">S.</tp:taxon-name-part> <tp:taxon-name-part taxon-name-part-type="species" reg="caligina">caligina</tp:taxon-name-part></tp:taxon-name></italic> sp. nov. paratype <named-content xmlns:xlink="http://www.w3.org/1999/xlink" content-type="dwc:institutional_code" xlink:type="simple">CUMZ</named-content> 7245 <bold>C</bold><italic><tp:taxon-name><tp:taxon-name-part taxon-name-part-type="genus" reg="Sarika">S.</tp:taxon-name-part> <tp:taxon-name-part taxon-name-part-type="species" reg="lactospira">lactospira</tp:taxon-name-part></tp:taxon-name></italic> sp. nov. specimen <named-content xmlns:xlink="http://www.w3.org/1999/xlink" content-type="dwc:institutional_code" xlink:type="simple">CUMZ</named-content> 7291 <bold>D</bold><italic><tp:taxon-name><tp:taxon-name-part taxon-name-part-type="genus" reg="Sarika">S.</tp:taxon-name-part> <tp:taxon-name-part taxon-name-part-type="species" reg="megalogyne">megalogyne</tp:taxon-name-part></tp:taxon-name></italic> sp. nov. specimen <named-content xmlns:xlink="http://www.w3.org/1999/xlink" content-type="dwc:institutional_code" xlink:type="simple">CUMZ</named-content> 7531, and <bold>E</bold><italic><tp:taxon-name><tp:taxon-name-part taxon-name-part-type="genus" reg="Sarika">S.</tp:taxon-name-part> <tp:taxon-name-part taxon-name-part-type="species" reg="subheptagyra">subheptagyra</tp:taxon-name-part></tp:taxon-name></italic> sp. nov. paratype <named-content xmlns:xlink="http://www.w3.org/1999/xlink" content-type="dwc:institutional_code" xlink:type="simple">CUMZ</named-content> 7507. Central tooth indicated by ‘C’; yellow colour indicates lateral teeth in the transition to marginal teeth.</p></caption><graphic xmlns:xlink="http://www.w3.org/1999/xlink" xlink:href="zookeys-976-001-g031.jpg" position="float" orientation="portrait" xlink:type="simple" id="oo_464413.jpg"><uri content-type="original_file" xlink:type="simple">https://binary.pensoft.net/fig/464413</uri></graphic></fig><table-wrap id="T2" position="float" orientation="portrait"><label>Table 2.</label><caption><p>Mean intra-specific and inter-specific genetic divergences among species of <italic><tp:taxon-name><tp:taxon-name-part taxon-name-part-type="genus" reg="Sarika">Sarika</tp:taxon-name-part></tp:taxon-name></italic> from the mitochondrial <abbrev xmlns:xlink="http://www.w3.org/1999/xlink" xlink:title="cytochrome c oxidase subunit I" id="ABBRID0E4RBG" xlink:type="simple">COI</abbrev> gene sequences estimated by the <abbrev xmlns:xlink="http://www.w3.org/1999/xlink" xlink:title="Kimura’s two-parameter" id="ABBRID0EBSBG" xlink:type="simple">K2P</abbrev> model. Taxa in <bold>bold</bold> are the new species described herein.</p></caption><table id="TID0EWLCK" rules="all"><tbody><tr><th rowspan="1" colspan="1"><italic><tp:taxon-name><tp:taxon-name-part taxon-name-part-type="genus" reg="Sarika">Sarika</tp:taxon-name-part></tp:taxon-name></italic> spp.</th><th rowspan="1" colspan="1">1</th><th rowspan="1" colspan="1">2</th><th rowspan="1" colspan="1">3</th><th rowspan="1" colspan="1">4</th><th rowspan="1" colspan="1">5</th><th rowspan="1" colspan="1">6</th><th rowspan="1" colspan="1">7</th><th rowspan="1" colspan="1">8</th><th rowspan="1" colspan="1">9</th><th rowspan="1" colspan="1">10</th><th rowspan="1" colspan="1">11</th><th rowspan="1" colspan="1">12</th><th rowspan="1" colspan="1">13</th><th rowspan="1" colspan="1">14</th><th rowspan="1" colspan="1">15</th><th rowspan="1" colspan="1">16</th><th rowspan="1" colspan="1">17</th></tr><tr><td rowspan="1" colspan="1">1 <italic><tp:taxon-name><tp:taxon-name-part taxon-name-part-type="genus" reg="Sarika">S.</tp:taxon-name-part> <tp:taxon-name-part taxon-name-part-type="species" reg="resplendens">resplendens</tp:taxon-name-part></tp:taxon-name></italic></td><td rowspan="1" colspan="1">0.018</td><td rowspan="1" colspan="1"/><td rowspan="2" colspan="1"/><td rowspan="3" colspan="1"/><td rowspan="4" colspan="1"/><td rowspan="5" colspan="1"/><td rowspan="6" colspan="1"/><td rowspan="7" colspan="1"/><td rowspan="8" colspan="1"/><td rowspan="9" colspan="1"/><td rowspan="10" colspan="1"/><td rowspan="11" colspan="1"/><td rowspan="12" colspan="1"/><td rowspan="13" colspan="1"/><td rowspan="14" colspan="1"/><td rowspan="15" colspan="1"/><td rowspan="16" colspan="1"/></tr><tr><td rowspan="1" colspan="1">2 <italic><tp:taxon-name><tp:taxon-name-part taxon-name-part-type="genus" reg="Sarika">S.</tp:taxon-name-part> <tp:taxon-name-part taxon-name-part-type="species" reg="dohrniana">dohrniana</tp:taxon-name-part></tp:taxon-name></italic></td><td rowspan="1" colspan="1">0.100</td><td rowspan="1" colspan="1">0.017</td></tr><tr><td rowspan="1" colspan="1">3 <italic><tp:taxon-name><tp:taxon-name-part taxon-name-part-type="genus" reg="Sarika">S.</tp:taxon-name-part> <tp:taxon-name-part taxon-name-part-type="species" reg="obesior">obesior</tp:taxon-name-part></tp:taxon-name></italic></td><td rowspan="1" colspan="1">0.059</td><td rowspan="1" colspan="1">0.098</td><td rowspan="1" colspan="1">0.030</td></tr><tr><td rowspan="1" colspan="1">4 <italic><tp:taxon-name><tp:taxon-name-part taxon-name-part-type="genus" reg="Sarika">S.</tp:taxon-name-part> <tp:taxon-name-part taxon-name-part-type="species" reg="limbata">limbata</tp:taxon-name-part></tp:taxon-name></italic></td><td rowspan="1" colspan="1">0.085</td><td rowspan="1" colspan="1">0.106</td><td rowspan="1" colspan="1">0.086</td><td rowspan="1" colspan="1">0.012</td></tr><tr><td rowspan="1" colspan="1">5 <italic><tp:taxon-name><tp:taxon-name-part taxon-name-part-type="genus" reg="Sarika">S.</tp:taxon-name-part> <tp:taxon-name-part taxon-name-part-type="species" reg="heptagyra">heptagyra</tp:taxon-name-part></tp:taxon-name></italic></td><td rowspan="1" colspan="1">0.077</td><td rowspan="1" colspan="1">0.104</td><td rowspan="1" colspan="1">0.070</td><td rowspan="1" colspan="1">0.094</td><td rowspan="1" colspan="1">0.035</td></tr><tr><td rowspan="1" colspan="1">6 <italic><tp:taxon-name><tp:taxon-name-part taxon-name-part-type="genus" reg="Sarika">S.</tp:taxon-name-part> <tp:taxon-name-part taxon-name-part-type="species" reg="kawtaoensis">kawtaoensis</tp:taxon-name-part></tp:taxon-name></italic></td><td rowspan="1" colspan="1">0.069</td><td rowspan="1" colspan="1">0.097</td><td rowspan="1" colspan="1">0.074</td><td rowspan="1" colspan="1">0.072</td><td rowspan="1" colspan="1">0.078</td><td rowspan="1" colspan="1">0.033</td></tr><tr><td rowspan="1" colspan="1">7 <bold><italic><tp:taxon-name><tp:taxon-name-part taxon-name-part-type="genus" reg="Sarika">S.</tp:taxon-name-part> <tp:taxon-name-part taxon-name-part-type="species" reg="caligina">caligina</tp:taxon-name-part></tp:taxon-name></italic></bold></td><td rowspan="1" colspan="1">0.075</td><td rowspan="1" colspan="1">0.088</td><td rowspan="1" colspan="1">0.063</td><td rowspan="1" colspan="1">0.086</td><td rowspan="1" colspan="1">0.072</td><td rowspan="1" colspan="1">0.073</td><td rowspan="1" colspan="1">0.011</td></tr><tr><td rowspan="1" colspan="1">8 <bold><italic><tp:taxon-name><tp:taxon-name-part taxon-name-part-type="genus" reg="Sarika">S.</tp:taxon-name-part> <tp:taxon-name-part taxon-name-part-type="species" reg="lactospira">lactospira</tp:taxon-name-part></tp:taxon-name></italic></bold></td><td rowspan="1" colspan="1">0.075</td><td rowspan="1" colspan="1">0.101</td><td rowspan="1" colspan="1">0.070</td><td rowspan="1" colspan="1">0.075</td><td rowspan="1" colspan="1">0.093</td><td rowspan="1" colspan="1">0.069</td><td rowspan="1" colspan="1">0.072</td><td rowspan="1" colspan="1">0.023</td></tr><tr><td rowspan="1" colspan="1">9 <bold><italic><tp:taxon-name><tp:taxon-name-part taxon-name-part-type="genus" reg="Sarika">S.</tp:taxon-name-part> <tp:taxon-name-part taxon-name-part-type="species" reg="megalogyne">megalogyne</tp:taxon-name-part></tp:taxon-name></italic></bold></td><td rowspan="1" colspan="1">0.064</td><td rowspan="1" colspan="1">0.104</td><td rowspan="1" colspan="1">0.068</td><td rowspan="1" colspan="1">0.078</td><td rowspan="1" colspan="1">0.071</td><td rowspan="1" colspan="1">0.066</td><td rowspan="1" colspan="1">0.074</td><td rowspan="1" colspan="1">0.071</td><td rowspan="1" colspan="1">0.014</td></tr><tr><td rowspan="1" colspan="1">10 <bold><italic><tp:taxon-name><tp:taxon-name-part taxon-name-part-type="genus" reg="Sarika">S.</tp:taxon-name-part> <tp:taxon-name-part taxon-name-part-type="species" reg="subheptagyra">subheptagyra</tp:taxon-name-part></tp:taxon-name></italic></bold></td><td rowspan="1" colspan="1">0.065</td><td rowspan="1" colspan="1">0.087</td><td rowspan="1" colspan="1">0.063</td><td rowspan="1" colspan="1">0.090</td><td rowspan="1" colspan="1">0.079</td><td rowspan="1" colspan="1">0.074</td><td rowspan="1" colspan="1">0.082</td><td rowspan="1" colspan="1">0.081</td><td rowspan="1" colspan="1">0.069</td><td rowspan="1" colspan="1">0.024</td></tr><tr><td rowspan="1" colspan="1">11 <italic><tp:taxon-name><tp:taxon-name-part taxon-name-part-type="genus" reg="Sarika">S.</tp:taxon-name-part> <tp:taxon-name-part taxon-name-part-type="species" reg="hainesi">hainesi</tp:taxon-name-part></tp:taxon-name></italic></td><td rowspan="1" colspan="1">0.066</td><td rowspan="1" colspan="1">0.091</td><td rowspan="1" colspan="1">0.064</td><td rowspan="1" colspan="1">0.074</td><td rowspan="1" colspan="1">0.074</td><td rowspan="1" colspan="1">0.070</td><td rowspan="1" colspan="1">0.057</td><td rowspan="1" colspan="1">0.073</td><td rowspan="1" colspan="1">0.066</td><td rowspan="1" colspan="1">0.073</td><td rowspan="1" colspan="1">0.024</td></tr><tr><td rowspan="1" colspan="1">12 <italic><tp:taxon-name><tp:taxon-name-part taxon-name-part-type="genus" reg="Sarika">S.</tp:taxon-name-part> <tp:taxon-name-part taxon-name-part-type="species" reg="bocourti">bocourti</tp:taxon-name-part></tp:taxon-name></italic></td><td rowspan="1" colspan="1">0.069</td><td rowspan="1" colspan="1">0.104</td><td rowspan="1" colspan="1">0.069</td><td rowspan="1" colspan="1">0.092</td><td rowspan="1" colspan="1">0.079</td><td rowspan="1" colspan="1">0.071</td><td rowspan="1" colspan="1">0.071</td><td rowspan="1" colspan="1">0.081</td><td rowspan="1" colspan="1">0.076</td><td rowspan="1" colspan="1">0.075</td><td rowspan="1" colspan="1">0.070</td><td rowspan="1" colspan="1">0</td></tr><tr><td rowspan="1" colspan="1">13 <bold><italic><tp:taxon-name><tp:taxon-name-part taxon-name-part-type="genus" reg="Sarika">S.</tp:taxon-name-part> <tp:taxon-name-part taxon-name-part-type="species" reg="inferospira">inferospira</tp:taxon-name-part></tp:taxon-name></italic></bold></td><td rowspan="1" colspan="1">0.078</td><td rowspan="1" colspan="1">0.111</td><td rowspan="1" colspan="1">0.074</td><td rowspan="1" colspan="1">0.086</td><td rowspan="1" colspan="1">0.081</td><td rowspan="1" colspan="1">0.083</td><td rowspan="1" colspan="1">0.069</td><td rowspan="1" colspan="1">0.088</td><td rowspan="1" colspan="1">0.079</td><td rowspan="1" colspan="1">0.089</td><td rowspan="1" colspan="1">0.069</td><td rowspan="1" colspan="1">0.046</td><td rowspan="1" colspan="1">0.001</td></tr><tr><td rowspan="1" colspan="1">14 <bold><italic><tp:taxon-name><tp:taxon-name-part taxon-name-part-type="genus" reg="Sarika">S.</tp:taxon-name-part> <tp:taxon-name-part taxon-name-part-type="species" reg="melanospira">melanospira</tp:taxon-name-part></tp:taxon-name></italic></bold></td><td rowspan="1" colspan="1">0.080</td><td rowspan="1" colspan="1">0.103</td><td rowspan="1" colspan="1">0.080</td><td rowspan="1" colspan="1">0.097</td><td rowspan="1" colspan="1">0.094</td><td rowspan="1" colspan="1">0.082</td><td rowspan="1" colspan="1">0.081</td><td rowspan="1" colspan="1">0.086</td><td rowspan="1" colspan="1">0.074</td><td rowspan="1" colspan="1">0.082</td><td rowspan="1" colspan="1">0.076</td><td rowspan="1" colspan="1">0.051</td><td rowspan="1" colspan="1">0.053</td><td rowspan="1" colspan="1">0.005</td></tr><tr><td rowspan="1" colspan="1">15 <bold><italic><tp:taxon-name><tp:taxon-name-part taxon-name-part-type="genus" reg="Sarika">S.</tp:taxon-name-part> <tp:taxon-name-part taxon-name-part-type="species" reg="pellosa">pellosa</tp:taxon-name-part></tp:taxon-name></italic></bold></td><td rowspan="1" colspan="1">0.064</td><td rowspan="1" colspan="1">0.086</td><td rowspan="1" colspan="1">0.065</td><td rowspan="1" colspan="1">0.086</td><td rowspan="1" colspan="1">0.071</td><td rowspan="1" colspan="1">0.070</td><td rowspan="1" colspan="1">0.060</td><td rowspan="1" colspan="1">0.072</td><td rowspan="1" colspan="1">0.070</td><td rowspan="1" colspan="1">0.071</td><td rowspan="1" colspan="1">0.057</td><td rowspan="1" colspan="1">0.053</td><td rowspan="1" colspan="1">0.065</td><td rowspan="1" colspan="1">0.066</td><td rowspan="1" colspan="1">0.021</td></tr><tr><td rowspan="1" colspan="1">16 <italic><tp:taxon-name><tp:taxon-name-part taxon-name-part-type="genus" reg="Sarika">S.</tp:taxon-name-part> <tp:taxon-name-part taxon-name-part-type="species" reg="dugasti">dugasti</tp:taxon-name-part></tp:taxon-name></italic></td><td rowspan="1" colspan="1">0.097</td><td rowspan="1" colspan="1">0.109</td><td rowspan="1" colspan="1">0.103</td><td rowspan="1" colspan="1">0.120</td><td rowspan="1" colspan="1">0.112</td><td rowspan="1" colspan="1">0.111</td><td rowspan="1" colspan="1">0.102</td><td rowspan="1" colspan="1">0.107</td><td rowspan="1" colspan="1">0.104</td><td rowspan="1" colspan="1">0.108</td><td rowspan="1" colspan="1">0.101</td><td rowspan="1" colspan="1">0.107</td><td rowspan="1" colspan="1">0.119</td><td rowspan="1" colspan="1">0.109</td><td rowspan="1" colspan="1">0.101</td><td rowspan="1" colspan="1">0.037</td></tr><tr><td rowspan="1" colspan="1">17 <bold><italic><tp:taxon-name><tp:taxon-name-part taxon-name-part-type="genus" reg="Sarika">S.</tp:taxon-name-part> <tp:taxon-name-part taxon-name-part-type="species" reg="solemi">solemi</tp:taxon-name-part></tp:taxon-name></italic></bold></td><td rowspan="1" colspan="1">0.097</td><td rowspan="1" colspan="1">0.110</td><td rowspan="1" colspan="1">0.104</td><td rowspan="1" colspan="1">0.118</td><td rowspan="1" colspan="1">0.110</td><td rowspan="1" colspan="1">0.109</td><td rowspan="1" colspan="1">0.089</td><td rowspan="1" colspan="1">0.110</td><td rowspan="1" colspan="1">0.097</td><td rowspan="1" colspan="1">0.096</td><td rowspan="1" colspan="1">0.102</td><td rowspan="1" colspan="1">0.103</td><td rowspan="1" colspan="1">0.110</td><td rowspan="1" colspan="1">0.105</td><td rowspan="1" colspan="1">0.091</td><td rowspan="1" colspan="1">0.078</td><td rowspan="1" colspan="1">0.029</td></tr></tbody></table></table-wrap></tp:treatment-sec></tp:taxon-treatment>
