# Supplementary material for: Integrative taxonomic revision of the land snail genus Sarika Godwin-Austen, 1907 in Thailand, with descriptions of nine new species (Eupulmonata, Ariophantidae)
Source: Zookeys. 2020 Oct 20;976:1–100. doi: 10.3897/zookeys.976.53859 (PMC7591553; doi:10.3897/zookeys.976.53859)
Supplement: XML Treatment for Sarika hainesi [file zookeys.976.53859-treatment12.xml]

<!DOCTYPE tp:taxon-treatment
  PUBLIC "-//TaxonX//DTD Taxonomic Treatment Publishing DTD v0 20100105//EN" "tax-treatment-NSO.dtd">
<tp:taxon-treatment xmlns:tp="http://www.plazi.org/taxpub"><tp:treatment-meta><kwd-group><label>Taxon classification</label><kwd><named-content xmlns:xlink="http://www.w3.org/1999/xlink" content-type="kingdom">Animalia</named-content></kwd><kwd><named-content xmlns:xlink="http://www.w3.org/1999/xlink" content-type="order">Stylommatophora</named-content></kwd><kwd><named-content xmlns:xlink="http://www.w3.org/1999/xlink" content-type="family">Ariophantidae</named-content></kwd></kwd-group><mixed-citation publication-type="journal"><person-group><name><surname>Pholyotha</surname><given-names>Arthit</given-names></name><name><surname>Sutcharit</surname><given-names>Chirasak</given-names></name><name><surname>Tongkerd</surname><given-names>Piyoros</given-names></name><name><surname>Panha</surname><given-names>Somsak</given-names></name></person-group><article-title>Integrative taxonomic revision of the land snail genus <italic><tp:taxon-name><tp:taxon-name-part taxon-name-part-type="genus" reg="Sarika">Sarika</tp:taxon-name-part></tp:taxon-name></italic> Godwin-Austen, 1907 in Thailand, with descriptions of nine new species (<tp:taxon-name><tp:taxon-name-part taxon-name-part-type="suborder">Eupulmonata</tp:taxon-name-part></tp:taxon-name>, <tp:taxon-name><tp:taxon-name-part taxon-name-part-type="family">Ariophantidae</tp:taxon-name-part></tp:taxon-name>)</article-title><source>Zookeys</source><day>20</day><month>10</month><year>2020</year><volume>976</volume><fpage>1</fpage><lpage>100</lpage><pub-id pub-id-type="doi">10.3897/zookeys.976.53859</pub-id></mixed-citation></tp:treatment-meta><tp:nomenclature><tp:taxon-name><object-id xmlns:xlink="http://www.w3.org/1999/xlink" content-type="arpha" xlink:type="simple">CB1888D7-1C5E-5BDC-8570-B450FE8EAF7B</object-id>
                <tp:taxon-name-part taxon-name-part-type="genus" reg="Sarika">Sarika</tp:taxon-name-part>
                <tp:taxon-name-part taxon-name-part-type="species" reg="hainesi">hainesi</tp:taxon-name-part>
              </tp:taxon-name><tp:taxon-authority>(Pfeiffer, 1856)</tp:taxon-authority><xref ref-type="fig" rid="F1">Figs 1</xref><xref ref-type="fig" rid="F32">, 32</xref><xref ref-type="fig" rid="F33">, 33B</xref><xref ref-type="fig" rid="F34">, 34A–C</xref><xref ref-type="fig" rid="F35">, 35A, B</xref><xref ref-type="fig" rid="F36">, 36</xref><xref ref-type="fig" rid="F43">, 43A</xref><tp:nomenclature-citation-list><tp:nomenclature-citation><tp:taxon-name>
                    <tp:taxon-name-part taxon-name-part-type="genus" reg="Helix">Helix</tp:taxon-name-part> <tp:taxon-name-part taxon-name-part-type="species" reg="hainesi">hainesi</tp:taxon-name-part></tp:taxon-name><comment>Pfeiffer, 1856a: 32. Type locality: “Siam” [Thailand]; <xref ref-type="bibr" rid="B61">Pfeiffer 1856b</xref>: 75, 76, pl. 21, figs 1–3.</comment></tp:nomenclature-citation><tp:nomenclature-citation><tp:taxon-name>
                    <tp:taxon-name-part taxon-name-part-type="genus" reg="Nanina">Nanina</tp:taxon-name-part>
                  </tp:taxon-name><comment>﻿ (<tp:taxon-name><tp:taxon-name-part taxon-name-part-type="genus" reg="Orobia">Orobia</tp:taxon-name-part></tp:taxon-name>) <tp:taxon-name><tp:taxon-name-part taxon-name-part-type="genus" reg="Orobia"/><tp:taxon-name-part taxon-name-part-type="species" reg="hainesi">hainesi</tp:taxon-name-part></tp:taxon-name>: <xref ref-type="bibr" rid="B45">Martens 1867</xref>: 73; <xref ref-type="bibr" rid="B64">Pfeiffer 1868</xref>: 122.</comment></tp:nomenclature-citation><tp:nomenclature-citation><tp:taxon-name>
                    <tp:taxon-name-part taxon-name-part-type="genus" reg="Nanina">Nanina</tp:taxon-name-part> (<tp:taxon-name-part taxon-name-part-type="subgenus" reg="Macrochlamys">Macrochlamys</tp:taxon-name-part>) <tp:taxon-name-part taxon-name-part-type="species" reg="hainesi">hainesi</tp:taxon-name-part></tp:taxon-name><comment>: Tryon 1886: 96, pl. 32, figs 36–38; <xref ref-type="bibr" rid="B19">Fischer and Dautzenberg 1904</xref>: 395.</comment></tp:nomenclature-citation><tp:nomenclature-citation><tp:taxon-name>
                    <tp:taxon-name-part taxon-name-part-type="genus" reg="Ariophanta">Ariophanta</tp:taxon-name-part> (<tp:taxon-name-part taxon-name-part-type="subgenus" reg="Macrochlamys">Macrochlamys</tp:taxon-name-part>) <tp:taxon-name-part taxon-name-part-type="species" reg="hainesi">hainesi</tp:taxon-name-part></tp:taxon-name><comment>: <xref ref-type="bibr" rid="B18">Fischer 1891</xref>: 20.</comment></tp:nomenclature-citation><tp:nomenclature-citation><tp:taxon-name>
                    <tp:taxon-name-part taxon-name-part-type="genus" reg="Macrochlamys">Macrochlamys</tp:taxon-name-part> <tp:taxon-name-part taxon-name-part-type="species" reg="hainesi">hainesi</tp:taxon-name-part></tp:taxon-name><comment>: <xref ref-type="bibr" rid="B75">Saurin 1953</xref>: 113.</comment></tp:nomenclature-citation><tp:nomenclature-citation><tp:taxon-name>
                    <tp:taxon-name-part taxon-name-part-type="genus" reg="Sarika">Sarika</tp:taxon-name-part> <tp:taxon-name-part taxon-name-part-type="species" reg="hainesii">hainesii</tp:taxon-name-part></tp:taxon-name><comment>[sic]: <xref ref-type="bibr" rid="B31">Hemmen and Hemmen 2001</xref>: 45.</comment></tp:nomenclature-citation><tp:nomenclature-citation><tp:taxon-name>
                    <tp:taxon-name-part taxon-name-part-type="genus" reg="Sarika">Sarika</tp:taxon-name-part> <tp:taxon-name-part taxon-name-part-type="species" reg="hainesi">hainesi</tp:taxon-name-part></tp:taxon-name><comment>: <xref ref-type="bibr" rid="B36">Inkhavilay et al. 2019</xref>: 82, fig. 38f.</comment></tp:nomenclature-citation></tp:nomenclature-citation-list></tp:nomenclature><tp:treatment-sec sec-type="Type mater﻿﻿ial" id="SECID0EMKBM"><title>Type mater﻿﻿ial.</title><p><bold><italic>Syntype</italic></bold><named-content xmlns:xlink="http://www.w3.org/1999/xlink" content-type="dwc:institutional_code" xlink:type="simple">NHMUK</named-content> ex. Cuming collection: 20200290 (three shells; Fig. <xref ref-type="fig" rid="F34">34A</xref>) from Siam [Thailand].</p></tp:treatment-sec><tp:treatment-sec sec-type="material" id="SECID0EDLBM"><title>Other material examined.</title><p><bold>Thailand-Northeastern.</bold> Wat Tham Khao Wong, Pak Chong, Nakhon Ratchasima, <named-content xmlns:xlink="http://www.w3.org/1999/xlink" content-type="dwc:verbatimCoordinates" xlink:type="simple"><named-content content-type="geo-json" specific-use="{&#34;type&#34;:&#34;Point&#34;,&#34;coordinates&#34;:[101.342639,14.587639]}" id="NCID0EOLBM" xlink:type="simple">14°35'15.5"N, 101°20'33.5"E</named-content></named-content>: <named-content xmlns:xlink="http://www.w3.org/1999/xlink" content-type="dwc:institutional_code" xlink:type="simple">CUMZ</named-content> 7273. Wat Tham Thep Nimit, Pak Chong, Nakhon Ratchasima, <named-content xmlns:xlink="http://www.w3.org/1999/xlink" content-type="dwc:verbatimCoordinates" xlink:type="simple"><named-content content-type="geo-json" specific-use="{&#34;type&#34;:&#34;Point&#34;,&#34;coordinates&#34;:[101.560694,14.571861]}" id="NCID0E5LBM" xlink:type="simple">14°34'18.7"N, 101°33'38.5"E</named-content></named-content>: <named-content xmlns:xlink="http://www.w3.org/1999/xlink" content-type="dwc:institutional_code" xlink:type="simple">CUMZ</named-content> 7268. Wat Tham Thian Chai Chonprathan, Pak Chong, Nakhon Ratchasima, <named-content xmlns:xlink="http://www.w3.org/1999/xlink" content-type="dwc:verbatimCoordinates" xlink:type="simple"><named-content content-type="geo-json" specific-use="{&#34;type&#34;:&#34;Point&#34;,&#34;coordinates&#34;:[101.309806,14.616250]}" id="NCID0EOMBM" xlink:type="simple">14°36'58.5"N, 101°18'35.3"E</named-content></named-content>: <named-content xmlns:xlink="http://www.w3.org/1999/xlink" content-type="dwc:institutional_code" xlink:type="simple">CUMZ</named-content> 7270. Wat Thep Phithak Punnaram, Pak Chong, Nakhon Ratchasima, <named-content xmlns:xlink="http://www.w3.org/1999/xlink" content-type="dwc:verbatimCoordinates" xlink:type="simple"><named-content content-type="geo-json" specific-use="{&#34;type&#34;:&#34;Point&#34;,&#34;coordinates&#34;:[101.265528,14.616250]}" id="NCID0E5MBM" xlink:type="simple">14°36'58.5"N, 101°15'55.9"E</named-content></named-content>: <named-content xmlns:xlink="http://www.w3.org/1999/xlink" content-type="dwc:institutional_code" xlink:type="simple">CUMZ</named-content> 7271. Lam Phra Phloeng area, Pak Thong Chai, Nakhon Ratchasima, <named-content xmlns:xlink="http://www.w3.org/1999/xlink" content-type="dwc:verbatimCoordinates" xlink:type="simple"><named-content content-type="geo-json" specific-use="{&#34;type&#34;:&#34;Point&#34;,&#34;coordinates&#34;:[101.835389,14.595556]}" id="NCID0EONBM" xlink:type="simple">14°35'44.0"N, 101°50'07.4"E</named-content></named-content>: <named-content xmlns:xlink="http://www.w3.org/1999/xlink" content-type="dwc:institutional_code" xlink:type="simple">CUMZ</named-content> 7274. Wat Tham Praput, Pak Chong, Nakhon Ratchasima, <named-content xmlns:xlink="http://www.w3.org/1999/xlink" content-type="dwc:verbatimCoordinates" xlink:type="simple"><named-content content-type="geo-json" specific-use="{&#34;type&#34;:&#34;Point&#34;,&#34;coordinates&#34;:[101.671611,14.593750]}" id="NCID0E5NBM" xlink:type="simple">14°35'37.5"N, 101°40'17.8"E</named-content></named-content>: <named-content xmlns:xlink="http://www.w3.org/1999/xlink" content-type="dwc:institutional_code" xlink:type="simple">CUMZ</named-content> 7269. <bold>Thailand-Eastern.</bold> Pang Sida Waterfall, Watthana Nakhon, Sa Kaeo, <named-content xmlns:xlink="http://www.w3.org/1999/xlink" content-type="dwc:verbatimCoordinates" xlink:type="simple"><named-content content-type="geo-json" specific-use="{&#34;type&#34;:&#34;Point&#34;,&#34;coordinates&#34;:[102.205889,13.993444]}" id="NCID0EQOBM" xlink:type="simple">13°59'36.4"N, 102°12'21.2"E</named-content></named-content>: <named-content xmlns:xlink="http://www.w3.org/1999/xlink" content-type="dwc:institutional_code" xlink:type="simple">CUMZ</named-content> 7237 (Fig. <xref ref-type="fig" rid="F34">34B, C</xref>), 7267. <bold>Thailand-Central.</bold> Ched Khot Waterfall, Kaeng Khoi, Saraburi, <named-content xmlns:xlink="http://www.w3.org/1999/xlink" content-type="dwc:verbatimCoordinates" xlink:type="simple"><named-content content-type="geo-json" specific-use="{&#34;type&#34;:&#34;Point&#34;,&#34;coordinates&#34;:[101.167139,14.472861]}" id="NCID0EGPBM" xlink:type="simple">14°28'22.3"N, 101°10'01.7"E</named-content></named-content>: <named-content xmlns:xlink="http://www.w3.org/1999/xlink" content-type="dwc:institutional_code" xlink:type="simple">CUMZ</named-content> 7272.</p></tp:treatment-sec><tp:treatment-sec sec-type="diagnosis" id="SECID0ETPBM"><title>Diagnosis.</title><p>Shell large, depressed, obtusely angulated body whorl. Animal with pale grey body and four mantle lobes. Genitalia with a large and straight epiphallic caecum, and a triangular prism shape of penial pilasters. Spermatophore with irregularly obtuse-serrate longitudinal ridges with numerous pores on the head filament, tail filament with two spines and more than ca. half of its length with series of long branching spines.</p><fig id="F37" position="float" orientation="portrait"><object-id xmlns:xlink="http://www.w3.org/1999/xlink" content-type="doi" xlink:type="simple">10.3897/zookeys.976.53859.figure37</object-id><object-id xmlns:xlink="http://www.w3.org/1999/xlink" content-type="arpha" xlink:type="simple">C989DE7A-4E2D-509F-AF56-B1F9AD139B70</object-id><label>Figure 37.</label><caption><p>
                    Spermatophore of <italic><tp:taxon-name><tp:taxon-name-part taxon-name-part-type="genus" reg="Sarika">Sarika</tp:taxon-name-part> <tp:taxon-name-part taxon-name-part-type="species" reg="bocourti">bocourti</tp:taxon-name-part></tp:taxon-name></italic> specimen <named-content xmlns:xlink="http://www.w3.org/1999/xlink" content-type="dwc:institutional_code" xlink:type="simple">CUMZ</named-content> 7591 <bold>A</bold> general view of the spermatophore <bold>B</bold> head filament, and <bold>C–E</bold> tail filament showing <bold>C</bold> two spines located close to the sperm sac <bold>D</bold> branching spines on middle region <bold>E</bold> branching spines on the tip region. Yellow arrowhead indicates the end of the spines from the tip.</p></caption><graphic xmlns:xlink="http://www.w3.org/1999/xlink" xlink:href="zookeys-976-001-g037.jpg" position="float" orientation="portrait" xlink:type="simple" id="oo_464419.jpg"><uri content-type="original_file" xlink:type="simple">https://binary.pensoft.net/fig/464419</uri></graphic></fig></tp:treatment-sec><tp:treatment-sec sec-type="description" id="SECID0ERRBM"><title>Description.</title><p><bold><italic>Shell</italic>.</bold> Shell depressed, large size (shell width up to 28.1 mm, shell height up to 14.9 mm) and rather thin. Shell surface smooth and polished; shell colour pale yellowish brown to pale brown. Whorls 6–7, size increasing regularly; body whorl large and obtusely angled. Spire moderately elevated; suture impressed. Aperture crescent-shaped and obliquely opened. Peristome simple. Columellar margin simple and slightly reflected near umbilicus. Umbilicus narrowly opened (Fig. <xref ref-type="fig" rid="F34">34A–C</xref>).</p><p><bold><italic>Genital organs</italic>.</bold> Atrium short. Penis cylindrical with thin penial sheath covering proximal penis. Inner sculpture of penis proximally more than ca. half of penial chamber with very finely longitudinal penial pilasters to nearly smooth surface, and then gradually transformed from small to large rhomboid pilasters with acute angle on top (triangular prism). Epiphallus cylindrical, approximately one and half times total penis length, and narrower than penis. Epiphallic caecum short, straight, same diameter as proximal epiphallus, and located near middle of epiphallus. Penial retractor muscle thin and attached at tip of epiphallic caecum. Flagellum long slender and almost as long as penis. Vas deferens thin tube connecting distal epiphallus and free oviduct (Fig. <xref ref-type="fig" rid="F35">35A, B</xref>).</p><p>Vagina cylindrical and slightly shorter than penis. Dart apparatus enlarged, long cylindrical and located on atrium at vagina and penis junction. Gametolytic sac enlarged and bulbous (with spermatophore inside); gametolytic duct long and cylindrical. Free oviduct cylindrical, approximately as long as vagina, and proximal end encircled with thick tissue (Fig. <xref ref-type="fig" rid="F35">35A</xref>).</p><p>
                Spermatophore long and needle-shaped. Sperm sac enlarged and elongate-oval. Head filament gourd shape and irregularly obtuse-serrate longitudinal ridges with numerous pores (sponge-like). Tail filament very long tube; region near sperm sac with two spines. Spine I located on same base with spine II, short and simple. Spine II large, long and very complicated branching into many spinules. Region furthest away smooth and without spine; terminal part (more than ca. half of its length) with series of long branching spines arranged in an arrow or encircled tail filament tip (Fig. <xref ref-type="fig" rid="F36">36</xref>).</p><p><bold><italic><tp:taxon-name><tp:taxon-name-part taxon-name-part-type="genus" reg="Radula">Radula</tp:taxon-name-part></tp:taxon-name></italic>.</bold> Teeth with half row formula: 1–(10–11)–61. Central tooth symmetrically tricuspid; lateral teeth asymmetrically tricuspid; marginal teeth elongated and bicuspid. Marginal teeth starting at approximately row number 10 or 11 (Fig. <xref ref-type="fig" rid="F43">43A</xref>).</p><p><bold><italic>External features</italic>.</bold> Animal with reticulated skin and pale grey body. Mantle edge well developed, pale grey, with one shell lobe, and three dorsal lobes. Dorsal lobes large and broad; anterior and posterior left dorsal lobes smaller than right dorsal lobe. Right shell lobe large and long and left shell lobe absent (Fig. <xref ref-type="fig" rid="F33">33B</xref>).</p></tp:treatment-sec><tp:treatment-sec sec-type="distribution" id="SECID0ETUBM"><title>Distribution.</title><p>This species is known only from the Dong Phaya Yen and Sankamphaeng Ranges in Saraburi and Nakhon Ratchasima provinces (Fig. <xref ref-type="fig" rid="F32">32</xref>).</p></tp:treatment-sec><tp:treatment-sec sec-type="COI analysis" id="SECID0E4UBM"><title><abbrev xmlns:xlink="http://www.w3.org/1999/xlink" xlink:title="cytochrome c oxidase subunit I" id="ABBRID0ECVBM" xlink:type="simple">COI</abbrev> analysis.</title><p>The <abbrev xmlns:xlink="http://www.w3.org/1999/xlink" xlink:title="maximum likelihood" id="ABBRID0EIVBM" xlink:type="simple">ML</abbrev> and <abbrev xmlns:xlink="http://www.w3.org/1999/xlink" xlink:title="Bayesian inference" id="ABBRID0EMVBM" xlink:type="simple">BI</abbrev> analyses revealed that the individuals of <italic><tp:taxon-name><tp:taxon-name-part taxon-name-part-type="genus" reg="Sarika">S.</tp:taxon-name-part> <tp:taxon-name-part taxon-name-part-type="species" reg="hainesi">hainesi</tp:taxon-name-part></tp:taxon-name></italic> (n = 3) formed a monophyletic group with high support (Fig. <xref ref-type="fig" rid="F1">1</xref>; <abbrev xmlns:xlink="http://www.w3.org/1999/xlink" xlink:title="Bootstrap support" id="ABBRID0E6VBM" xlink:type="simple">BS</abbrev> = 96%, <abbrev xmlns:xlink="http://www.w3.org/1999/xlink" xlink:title="posterior probabilities" id="ABBRID0EDWBM" xlink:type="simple">PP</abbrev> = 1). The mean intraspecific genetic distance of <italic><tp:taxon-name><tp:taxon-name-part taxon-name-part-type="genus" reg="Sarika">S.</tp:taxon-name-part> <tp:taxon-name-part taxon-name-part-type="species" reg="hainesi">hainesi</tp:taxon-name-part></tp:taxon-name></italic> was 2.4% (Table <xref ref-type="table" rid="T2">2</xref>).</p></tp:treatment-sec><tp:treatment-sec sec-type="remarks" id="SECID0EWWBM"><title>Remarks.</title><p>The type locality of <italic><tp:taxon-name><tp:taxon-name-part taxon-name-part-type="genus" reg="Sarika">S.</tp:taxon-name-part> <tp:taxon-name-part taxon-name-part-type="species" reg="hainesi">hainesi</tp:taxon-name-part></tp:taxon-name></italic> was recorded simply as “Siam”. Later, <xref ref-type="bibr" rid="B61">Pfeiffer (1856b</xref>: 76) stated that the described specimens were received from W.A. Haines. Although Haines had never visited Thailand, he described four land snail species from Thailand based on materials sent by the American physician S.R. House (<xref ref-type="bibr" rid="B28">Haines 1858</xref>: 157–158). We presumed that the Cuming ex. Haines specimen (syntype) was also received from S.R. House who lived in Bangkok from 1847–1876 (<xref ref-type="bibr" rid="B17">Feltus 1924</xref>). Therefore, the type locality of <italic><tp:taxon-name><tp:taxon-name-part taxon-name-part-type="genus" reg="Sarika">S.</tp:taxon-name-part> <tp:taxon-name-part taxon-name-part-type="species" reg="hainesi">hainesi</tp:taxon-name-part></tp:taxon-name></italic> from central Thailand is the most likely. In addition, the specimen from central Thailand (<italic><tp:taxon-name><tp:taxon-name-part taxon-name-part-type="genus" reg="Sarika">S.</tp:taxon-name-part> <tp:taxon-name-part taxon-name-part-type="species" reg="hainesi">hainesi</tp:taxon-name-part></tp:taxon-name></italic> s. s.) matched the syntypes in almost all the shell characters; however, the genitalia obviously differ from <tp:taxon-name><tp:taxon-name-part taxon-name-part-type="genus" reg="Sarika">S.</tp:taxon-name-part> <tp:taxon-name-part taxon-name-part-type="uncertainty-rank">aff.</tp:taxon-name-part> <tp:taxon-name-part taxon-name-part-type="species" reg="hainesii">hainesii</tp:taxon-name-part></tp:taxon-name> sensu <xref ref-type="bibr" rid="B82">Solem (1966)</xref> from northern Thailand (Chiang Mai Province). We consider the northern Thailand populations as misidentified and propose them here as an undescribed species, <italic><tp:taxon-name><tp:taxon-name-part taxon-name-part-type="genus" reg="Sarika">S.</tp:taxon-name-part> <tp:taxon-name-part taxon-name-part-type="species" reg="solemi">solemi</tp:taxon-name-part></tp:taxon-name></italic> sp. nov. Moreover, the <abbrev xmlns:xlink="http://www.w3.org/1999/xlink" xlink:title="cytochrome c oxidase subunit I" id="ABBRID0EFZBM" xlink:type="simple">COI</abbrev> sequence divergences between <italic><tp:taxon-name><tp:taxon-name-part taxon-name-part-type="genus" reg="Sarika">S.</tp:taxon-name-part> <tp:taxon-name-part taxon-name-part-type="species" reg="hainesi">hainesi</tp:taxon-name-part></tp:taxon-name></italic> and <italic><tp:taxon-name><tp:taxon-name-part taxon-name-part-type="genus" reg="Sarika">S.</tp:taxon-name-part> <tp:taxon-name-part taxon-name-part-type="species" reg="solemi">solemi</tp:taxon-name-part></tp:taxon-name></italic> sp. nov. are very high (10.2%).</p><p><italic><tp:taxon-name><tp:taxon-name-part taxon-name-part-type="genus" reg="Sarika">Sarika</tp:taxon-name-part> <tp:taxon-name-part taxon-name-part-type="species" reg="hainesi">hainesi</tp:taxon-name-part></tp:taxon-name></italic> was first reported from Thailand (<xref ref-type="bibr" rid="B60">Pfeiffer 1856a</xref>) and then from Laos (<xref ref-type="bibr" rid="B75">Saurin 1953</xref>; <xref ref-type="bibr" rid="B36">Inkhavilay et al. 2019</xref>). However, the specimens from Laos are shells only, and so the distribution of <italic><tp:taxon-name><tp:taxon-name-part taxon-name-part-type="genus" reg="Sarika">S.</tp:taxon-name-part> <tp:taxon-name-part taxon-name-part-type="species" reg="hainesi">hainesi</tp:taxon-name-part></tp:taxon-name></italic> s. s. in Laos still needs to be confirmed.</p></tp:treatment-sec><tp:treatment-sec><!--Section generated to contain objects referenced in tp:taxon-treatment.--><fig id="F1" position="float" orientation="portrait"><object-id xmlns:xlink="http://www.w3.org/1999/xlink" content-type="doi" xlink:type="simple">10.3897/zookeys.976.53859.figure1</object-id><object-id xmlns:xlink="http://www.w3.org/1999/xlink" content-type="arpha" xlink:type="simple">D986F81E-AD74-5F37-B436-4D259CEF023F</object-id><label>Figure 1.</label><caption><p>Maximum likelihood tree showing the relationships among species of <italic><tp:taxon-name><tp:taxon-name-part taxon-name-part-type="genus" reg="Sarika">Sarika</tp:taxon-name-part></tp:taxon-name></italic> based on the mitochondrial <abbrev xmlns:xlink="http://www.w3.org/1999/xlink" xlink:title="cytochrome c oxidase subunit I" id="ABBRID0ENMBG" xlink:type="simple">COI</abbrev> gene sequences. Numbers by the nodes are the <abbrev xmlns:xlink="http://www.w3.org/1999/xlink" xlink:title="maximum likelihood" id="ABBRID0ERMBG" xlink:type="simple">ML</abbrev> bootstrap values (left) and Bayesian posterior probabilities (right); shown only for the nodes supported by <abbrev xmlns:xlink="http://www.w3.org/1999/xlink" xlink:title="maximum likelihood" id="ABBRID0EVMBG" xlink:type="simple">ML</abbrev> or <abbrev xmlns:xlink="http://www.w3.org/1999/xlink" xlink:title="Bayesian inference" id="ABBRID0EZMBG" xlink:type="simple">BI</abbrev> (≥ 70% and ≥ 0.95). Each clade colour refers to a genus.</p></caption><graphic xmlns:xlink="http://www.w3.org/1999/xlink" xlink:href="zookeys-976-001-g001.jpg" position="float" orientation="portrait" xlink:type="simple" id="oo_464383.jpg"><uri content-type="original_file" xlink:type="simple">https://binary.pensoft.net/fig/464383</uri></graphic></fig><fig id="F32" position="float" orientation="portrait"><object-id xmlns:xlink="http://www.w3.org/1999/xlink" content-type="doi" xlink:type="simple">10.3897/zookeys.976.53859.figure32</object-id><object-id xmlns:xlink="http://www.w3.org/1999/xlink" content-type="arpha" xlink:type="simple">3E4E51FD-2822-5F1C-9FE3-5547F94B689F</object-id><label>Figure 32.</label><caption><p>Geographic distribution of <italic><tp:taxon-name><tp:taxon-name-part taxon-name-part-type="genus" reg="Sarika">Sarika</tp:taxon-name-part> <tp:taxon-name-part taxon-name-part-type="species" reg="bocourti">bocourti</tp:taxon-name-part></tp:taxon-name></italic>, <italic><tp:taxon-name><tp:taxon-name-part taxon-name-part-type="genus" reg="Sarika">S.</tp:taxon-name-part> <tp:taxon-name-part taxon-name-part-type="species" reg="hainesi">hainesi</tp:taxon-name-part></tp:taxon-name></italic>, <italic><tp:taxon-name><tp:taxon-name-part taxon-name-part-type="genus" reg="Sarika">S.</tp:taxon-name-part> <tp:taxon-name-part taxon-name-part-type="species" reg="inferospira">inferospira</tp:taxon-name-part></tp:taxon-name></italic> sp. nov., <italic><tp:taxon-name><tp:taxon-name-part taxon-name-part-type="genus" reg="Sarika">S.</tp:taxon-name-part> <tp:taxon-name-part taxon-name-part-type="species" reg="melanospira">melanospira</tp:taxon-name-part></tp:taxon-name></italic> sp. nov. and <italic><tp:taxon-name><tp:taxon-name-part taxon-name-part-type="genus" reg="Sarika">S.</tp:taxon-name-part> <tp:taxon-name-part taxon-name-part-type="species" reg="pellosa">pellosa</tp:taxon-name-part></tp:taxon-name></italic> sp. nov. based on examined specimens herein.</p></caption><graphic xmlns:xlink="http://www.w3.org/1999/xlink" xlink:href="zookeys-976-001-g032.jpg" position="float" orientation="portrait" xlink:type="simple" id="oo_464414.jpg"><uri content-type="original_file" xlink:type="simple">https://binary.pensoft.net/fig/464414</uri></graphic></fig><fig id="F33" position="float" orientation="portrait"><object-id xmlns:xlink="http://www.w3.org/1999/xlink" content-type="doi" xlink:type="simple">10.3897/zookeys.976.53859.figure33</object-id><object-id xmlns:xlink="http://www.w3.org/1999/xlink" content-type="arpha" xlink:type="simple">78CFB908-B00D-5560-AE62-112F27BC2E99</object-id><label>Figure 33.</label><caption><p>Living snails of group II: <italic><tp:taxon-name><tp:taxon-name-part taxon-name-part-type="genus" reg="Sarika">Sarika</tp:taxon-name-part> <tp:taxon-name-part taxon-name-part-type="species" reg="hainesi">hainesi</tp:taxon-name-part></tp:taxon-name></italic> group. <bold>A</bold><italic><tp:taxon-name><tp:taxon-name-part taxon-name-part-type="genus" reg="Sarika">Sarika</tp:taxon-name-part> <tp:taxon-name-part taxon-name-part-type="species" reg="bocourti">bocourti</tp:taxon-name-part></tp:taxon-name></italic> specimen <named-content xmlns:xlink="http://www.w3.org/1999/xlink" content-type="dwc:institutional_code" xlink:type="simple">CUMZ</named-content> 7591 showing no left shell lobe (yellow arrow) <bold>B</bold><italic><tp:taxon-name><tp:taxon-name-part taxon-name-part-type="genus" reg="Sarika">S.</tp:taxon-name-part> <tp:taxon-name-part taxon-name-part-type="species" reg="hainesi">hainesi</tp:taxon-name-part></tp:taxon-name></italic> specimen <named-content xmlns:xlink="http://www.w3.org/1999/xlink" content-type="dwc:institutional_code" xlink:type="simple">CUMZ</named-content> 7237 <bold>C</bold><italic><tp:taxon-name><tp:taxon-name-part taxon-name-part-type="genus" reg="Sarika">S.</tp:taxon-name-part> <tp:taxon-name-part taxon-name-part-type="species" reg="bocourti">bocourti</tp:taxon-name-part></tp:taxon-name></italic> specimen <named-content xmlns:xlink="http://www.w3.org/1999/xlink" content-type="dwc:institutional_code" xlink:type="simple">CUMZ</named-content> 7591 <bold>D</bold><italic><tp:taxon-name><tp:taxon-name-part taxon-name-part-type="genus" reg="Sarika">S.</tp:taxon-name-part> <tp:taxon-name-part taxon-name-part-type="species" reg="inferospira">inferospira</tp:taxon-name-part></tp:taxon-name></italic> sp. nov. specimen <named-content xmlns:xlink="http://www.w3.org/1999/xlink" content-type="dwc:institutional_code" xlink:type="simple">CUMZ</named-content> 7257 <bold>E</bold><italic><tp:taxon-name><tp:taxon-name-part taxon-name-part-type="genus" reg="Sarika">S.</tp:taxon-name-part> <tp:taxon-name-part taxon-name-part-type="species" reg="melanospira">melanospira</tp:taxon-name-part></tp:taxon-name></italic> sp. nov. paratype <named-content xmlns:xlink="http://www.w3.org/1999/xlink" content-type="dwc:institutional_code" xlink:type="simple">CUMZ</named-content> 7243, and <bold>F</bold><italic><tp:taxon-name><tp:taxon-name-part taxon-name-part-type="genus" reg="Sarika">S.</tp:taxon-name-part> <tp:taxon-name-part taxon-name-part-type="species" reg="pellosa">pellosa</tp:taxon-name-part></tp:taxon-name></italic> sp. nov. paratype <named-content xmlns:xlink="http://www.w3.org/1999/xlink" content-type="dwc:institutional_code" xlink:type="simple">CUMZ</named-content> 7517. Not to scale.</p></caption><graphic xmlns:xlink="http://www.w3.org/1999/xlink" xlink:href="zookeys-976-001-g033.jpg" position="float" orientation="portrait" xlink:type="simple" id="oo_464415.jpg"><uri content-type="original_file" xlink:type="simple">https://binary.pensoft.net/fig/464415</uri></graphic></fig><fig id="F34" position="float" orientation="portrait"><object-id xmlns:xlink="http://www.w3.org/1999/xlink" content-type="doi" xlink:type="simple">10.3897/zookeys.976.53859.figure34</object-id><object-id xmlns:xlink="http://www.w3.org/1999/xlink" content-type="arpha" xlink:type="simple">D80B054C-AA4E-5820-B797-978D889DA006</object-id><label>Figure 34.</label><caption><p>Shells of Group II: <italic><tp:taxon-name><tp:taxon-name-part taxon-name-part-type="genus" reg="Sarika">Sarika</tp:taxon-name-part> <tp:taxon-name-part taxon-name-part-type="species" reg="hainesi">hainesi</tp:taxon-name-part></tp:taxon-name></italic> group. <bold>A–C</bold><italic><tp:taxon-name><tp:taxon-name-part taxon-name-part-type="genus" reg="Sarika">Sarika</tp:taxon-name-part> <tp:taxon-name-part taxon-name-part-type="species" reg="hainesi">hainesi</tp:taxon-name-part></tp:taxon-name></italic><bold>A</bold> syntype <named-content xmlns:xlink="http://www.w3.org/1999/xlink" content-type="dwc:institutional_code" xlink:type="simple">NHMUK</named-content> 20200290 and <bold>B, C</bold> specimen <named-content xmlns:xlink="http://www.w3.org/1999/xlink" content-type="dwc:institutional_code" xlink:type="simple">CUMZ</named-content> 7237 <bold>D–F</bold><italic><tp:taxon-name><tp:taxon-name-part taxon-name-part-type="genus" reg="Sarika">S.</tp:taxon-name-part> <tp:taxon-name-part taxon-name-part-type="species" reg="bocourti">bocourti</tp:taxon-name-part></tp:taxon-name></italic><bold>D</bold> syntype <named-content xmlns:xlink="http://www.w3.org/1999/xlink" content-type="dwc:institutional_code" xlink:type="simple">NHMUK</named-content> 1893.2.4.1076–1077 <bold>E</bold> specimen <named-content xmlns:xlink="http://www.w3.org/1999/xlink" content-type="dwc:institutional_code" xlink:type="simple">CUMZ</named-content> 7590, and <bold>F</bold> specimen <named-content xmlns:xlink="http://www.w3.org/1999/xlink" content-type="dwc:institutional_code" xlink:type="simple">CUMZ</named-content> 7592.</p></caption><graphic xmlns:xlink="http://www.w3.org/1999/xlink" xlink:href="zookeys-976-001-g034.jpg" position="float" orientation="portrait" xlink:type="simple" id="oo_464416.jpg"><uri content-type="original_file" xlink:type="simple">https://binary.pensoft.net/fig/464416</uri></graphic></fig><fig id="F35" position="float" orientation="portrait"><object-id xmlns:xlink="http://www.w3.org/1999/xlink" content-type="doi" xlink:type="simple">10.3897/zookeys.976.53859.figure35</object-id><object-id xmlns:xlink="http://www.w3.org/1999/xlink" content-type="arpha" xlink:type="simple">37453C58-9213-5A8B-BA46-45AD3270770A</object-id><label>Figure 35.</label><caption><p>Genitalia. <bold>A, B</bold><italic><tp:taxon-name><tp:taxon-name-part taxon-name-part-type="genus" reg="Sarika">Sarika</tp:taxon-name-part> <tp:taxon-name-part taxon-name-part-type="species" reg="hainesi">hainesi</tp:taxon-name-part></tp:taxon-name></italic> specimen <named-content xmlns:xlink="http://www.w3.org/1999/xlink" content-type="dwc:institutional_code" xlink:type="simple">CUMZ</named-content> 7237 <bold>A</bold> general view of the genital system and <bold>B</bold> internal structure of the penis. <bold>C, D</bold><italic><tp:taxon-name><tp:taxon-name-part taxon-name-part-type="genus" reg="Sarika">Sarika</tp:taxon-name-part> <tp:taxon-name-part taxon-name-part-type="species" reg="bocourti">bocourti</tp:taxon-name-part></tp:taxon-name></italic> specimen <named-content xmlns:xlink="http://www.w3.org/1999/xlink" content-type="dwc:institutional_code" xlink:type="simple">CUMZ</named-content> 7591 <bold>C</bold> general view of the genital system and <bold>D</bold> internal structure of the penis. White arrowheads indicate the ends of the penes.</p></caption><graphic xmlns:xlink="http://www.w3.org/1999/xlink" xlink:href="zookeys-976-001-g035.jpg" position="float" orientation="portrait" xlink:type="simple" id="oo_464417.jpg"><uri content-type="original_file" xlink:type="simple">https://binary.pensoft.net/fig/464417</uri></graphic></fig><fig id="F36" position="float" orientation="portrait"><object-id xmlns:xlink="http://www.w3.org/1999/xlink" content-type="doi" xlink:type="simple">10.3897/zookeys.976.53859.figure36</object-id><object-id xmlns:xlink="http://www.w3.org/1999/xlink" content-type="arpha" xlink:type="simple">ADF4E1BF-361B-5072-9AF0-8D3DCE0E5F38</object-id><label>Figure 36.</label><caption><p>
                    Spermatophore of <italic><tp:taxon-name><tp:taxon-name-part taxon-name-part-type="genus" reg="Sarika">Sarika</tp:taxon-name-part> <tp:taxon-name-part taxon-name-part-type="species" reg="hainesi">hainesi</tp:taxon-name-part></tp:taxon-name></italic> specimen <named-content xmlns:xlink="http://www.w3.org/1999/xlink" content-type="dwc:institutional_code" xlink:type="simple">CUMZ</named-content> 7237 <bold>A</bold> general view of the spermatophore <bold>B</bold> head filament, and <bold>C–E</bold> tail filament showing <bold>C</bold> two spines located close to the sperm sac <bold>D</bold> region with and without branching spines, and <bold>E</bold> branching spines on the tip region. Yellow arrowhead indicates the end of the spines from the tip.</p></caption><graphic xmlns:xlink="http://www.w3.org/1999/xlink" xlink:href="zookeys-976-001-g036.jpg" position="float" orientation="portrait" xlink:type="simple" id="oo_464418.jpg"><uri content-type="original_file" xlink:type="simple">https://binary.pensoft.net/fig/464418</uri></graphic></fig><fig id="F43" position="float" orientation="portrait"><object-id xmlns:xlink="http://www.w3.org/1999/xlink" content-type="doi" xlink:type="simple">10.3897/zookeys.976.53859.figure43</object-id><object-id xmlns:xlink="http://www.w3.org/1999/xlink" content-type="arpha" xlink:type="simple">8EC6F977-D849-57B9-BB9C-96DAE0AB1456</object-id><label>Figure 43.</label><caption><p>Representative <abbrev xmlns:xlink="http://www.w3.org/1999/xlink" xlink:title="scanning electron microscopy" id="ABBRID0ETEEM" xlink:type="simple">SEM</abbrev> images of the radula. <bold>A</bold><italic><tp:taxon-name><tp:taxon-name-part taxon-name-part-type="genus" reg="Sarika">Sarika</tp:taxon-name-part> <tp:taxon-name-part taxon-name-part-type="species" reg="hainesi">hainesi</tp:taxon-name-part></tp:taxon-name></italic> specimen <named-content xmlns:xlink="http://www.w3.org/1999/xlink" content-type="dwc:institutional_code" xlink:type="simple">CUMZ</named-content> 7237 <bold>B</bold><italic><tp:taxon-name><tp:taxon-name-part taxon-name-part-type="genus" reg="Sarika">S.</tp:taxon-name-part> <tp:taxon-name-part taxon-name-part-type="species" reg="bocourti">bocourti</tp:taxon-name-part></tp:taxon-name></italic> specimen <named-content xmlns:xlink="http://www.w3.org/1999/xlink" content-type="dwc:institutional_code" xlink:type="simple">CUMZ</named-content> 7597 <bold>C</bold><italic><tp:taxon-name><tp:taxon-name-part taxon-name-part-type="genus" reg="Sarika">S.</tp:taxon-name-part> <tp:taxon-name-part taxon-name-part-type="species" reg="inferospira">inferospira</tp:taxon-name-part></tp:taxon-name></italic> sp. nov. paratype <named-content xmlns:xlink="http://www.w3.org/1999/xlink" content-type="dwc:institutional_code" xlink:type="simple">CUMZ</named-content> 7255 <bold>D</bold><italic><tp:taxon-name><tp:taxon-name-part taxon-name-part-type="genus" reg="Sarika">S.</tp:taxon-name-part> <tp:taxon-name-part taxon-name-part-type="species" reg="melanospira">melanospira</tp:taxon-name-part></tp:taxon-name></italic> sp. nov. paratype <named-content xmlns:xlink="http://www.w3.org/1999/xlink" content-type="dwc:institutional_code" xlink:type="simple">CUMZ</named-content> 7243, and <bold>E</bold><italic><tp:taxon-name><tp:taxon-name-part taxon-name-part-type="genus" reg="Sarika">S.</tp:taxon-name-part> <tp:taxon-name-part taxon-name-part-type="species" reg="pellosa">pellosa</tp:taxon-name-part></tp:taxon-name></italic> sp. nov. specimen <named-content xmlns:xlink="http://www.w3.org/1999/xlink" content-type="dwc:institutional_code" xlink:type="simple">CUMZ</named-content> 7251. Central tooth indicated by ‘C’; Yellow colour indicates lateral teeth with the transition to marginal teeth.</p></caption><graphic xmlns:xlink="http://www.w3.org/1999/xlink" xlink:href="zookeys-976-001-g043.jpg" position="float" orientation="portrait" xlink:type="simple" id="oo_464425.jpg"><uri content-type="original_file" xlink:type="simple">https://binary.pensoft.net/fig/464425</uri></graphic></fig><table-wrap id="T2" position="float" orientation="portrait"><label>Table 2.</label><caption><p>Mean intra-specific and inter-specific genetic divergences among species of <italic><tp:taxon-name><tp:taxon-name-part taxon-name-part-type="genus" reg="Sarika">Sarika</tp:taxon-name-part></tp:taxon-name></italic> from the mitochondrial <abbrev xmlns:xlink="http://www.w3.org/1999/xlink" xlink:title="cytochrome c oxidase subunit I" id="ABBRID0E4RBG" xlink:type="simple">COI</abbrev> gene sequences estimated by the <abbrev xmlns:xlink="http://www.w3.org/1999/xlink" xlink:title="Kimura’s two-parameter" id="ABBRID0EBSBG" xlink:type="simple">K2P</abbrev> model. Taxa in <bold>bold</bold> are the new species described herein.</p></caption><table id="TID0EWLCK" rules="all"><tbody><tr><th rowspan="1" colspan="1"><italic><tp:taxon-name><tp:taxon-name-part taxon-name-part-type="genus" reg="Sarika">Sarika</tp:taxon-name-part></tp:taxon-name></italic> spp.</th><th rowspan="1" colspan="1">1</th><th rowspan="1" colspan="1">2</th><th rowspan="1" colspan="1">3</th><th rowspan="1" colspan="1">4</th><th rowspan="1" colspan="1">5</th><th rowspan="1" colspan="1">6</th><th rowspan="1" colspan="1">7</th><th rowspan="1" colspan="1">8</th><th rowspan="1" colspan="1">9</th><th rowspan="1" colspan="1">10</th><th rowspan="1" colspan="1">11</th><th rowspan="1" colspan="1">12</th><th rowspan="1" colspan="1">13</th><th rowspan="1" colspan="1">14</th><th rowspan="1" colspan="1">15</th><th rowspan="1" colspan="1">16</th><th rowspan="1" colspan="1">17</th></tr><tr><td rowspan="1" colspan="1">1 <italic><tp:taxon-name><tp:taxon-name-part taxon-name-part-type="genus" reg="Sarika">S.</tp:taxon-name-part> <tp:taxon-name-part taxon-name-part-type="species" reg="resplendens">resplendens</tp:taxon-name-part></tp:taxon-name></italic></td><td rowspan="1" colspan="1">0.018</td><td rowspan="1" colspan="1"/><td rowspan="2" colspan="1"/><td rowspan="3" colspan="1"/><td rowspan="4" colspan="1"/><td rowspan="5" colspan="1"/><td rowspan="6" colspan="1"/><td rowspan="7" colspan="1"/><td rowspan="8" colspan="1"/><td rowspan="9" colspan="1"/><td rowspan="10" colspan="1"/><td rowspan="11" colspan="1"/><td rowspan="12" colspan="1"/><td rowspan="13" colspan="1"/><td rowspan="14" colspan="1"/><td rowspan="15" colspan="1"/><td rowspan="16" colspan="1"/></tr><tr><td rowspan="1" colspan="1">2 <italic><tp:taxon-name><tp:taxon-name-part taxon-name-part-type="genus" reg="Sarika">S.</tp:taxon-name-part> <tp:taxon-name-part taxon-name-part-type="species" reg="dohrniana">dohrniana</tp:taxon-name-part></tp:taxon-name></italic></td><td rowspan="1" colspan="1">0.100</td><td rowspan="1" colspan="1">0.017</td></tr><tr><td rowspan="1" colspan="1">3 <italic><tp:taxon-name><tp:taxon-name-part taxon-name-part-type="genus" reg="Sarika">S.</tp:taxon-name-part> <tp:taxon-name-part taxon-name-part-type="species" reg="obesior">obesior</tp:taxon-name-part></tp:taxon-name></italic></td><td rowspan="1" colspan="1">0.059</td><td rowspan="1" colspan="1">0.098</td><td rowspan="1" colspan="1">0.030</td></tr><tr><td rowspan="1" colspan="1">4 <italic><tp:taxon-name><tp:taxon-name-part taxon-name-part-type="genus" reg="Sarika">S.</tp:taxon-name-part> <tp:taxon-name-part taxon-name-part-type="species" reg="limbata">limbata</tp:taxon-name-part></tp:taxon-name></italic></td><td rowspan="1" colspan="1">0.085</td><td rowspan="1" colspan="1">0.106</td><td rowspan="1" colspan="1">0.086</td><td rowspan="1" colspan="1">0.012</td></tr><tr><td rowspan="1" colspan="1">5 <italic><tp:taxon-name><tp:taxon-name-part taxon-name-part-type="genus" reg="Sarika">S.</tp:taxon-name-part> <tp:taxon-name-part taxon-name-part-type="species" reg="heptagyra">heptagyra</tp:taxon-name-part></tp:taxon-name></italic></td><td rowspan="1" colspan="1">0.077</td><td rowspan="1" colspan="1">0.104</td><td rowspan="1" colspan="1">0.070</td><td rowspan="1" colspan="1">0.094</td><td rowspan="1" colspan="1">0.035</td></tr><tr><td rowspan="1" colspan="1">6 <italic><tp:taxon-name><tp:taxon-name-part taxon-name-part-type="genus" reg="Sarika">S.</tp:taxon-name-part> <tp:taxon-name-part taxon-name-part-type="species" reg="kawtaoensis">kawtaoensis</tp:taxon-name-part></tp:taxon-name></italic></td><td rowspan="1" colspan="1">0.069</td><td rowspan="1" colspan="1">0.097</td><td rowspan="1" colspan="1">0.074</td><td rowspan="1" colspan="1">0.072</td><td rowspan="1" colspan="1">0.078</td><td rowspan="1" colspan="1">0.033</td></tr><tr><td rowspan="1" colspan="1">7 <bold><italic><tp:taxon-name><tp:taxon-name-part taxon-name-part-type="genus" reg="Sarika">S.</tp:taxon-name-part> <tp:taxon-name-part taxon-name-part-type="species" reg="caligina">caligina</tp:taxon-name-part></tp:taxon-name></italic></bold></td><td rowspan="1" colspan="1">0.075</td><td rowspan="1" colspan="1">0.088</td><td rowspan="1" colspan="1">0.063</td><td rowspan="1" colspan="1">0.086</td><td rowspan="1" colspan="1">0.072</td><td rowspan="1" colspan="1">0.073</td><td rowspan="1" colspan="1">0.011</td></tr><tr><td rowspan="1" colspan="1">8 <bold><italic><tp:taxon-name><tp:taxon-name-part taxon-name-part-type="genus" reg="Sarika">S.</tp:taxon-name-part> <tp:taxon-name-part taxon-name-part-type="species" reg="lactospira">lactospira</tp:taxon-name-part></tp:taxon-name></italic></bold></td><td rowspan="1" colspan="1">0.075</td><td rowspan="1" colspan="1">0.101</td><td rowspan="1" colspan="1">0.070</td><td rowspan="1" colspan="1">0.075</td><td rowspan="1" colspan="1">0.093</td><td rowspan="1" colspan="1">0.069</td><td rowspan="1" colspan="1">0.072</td><td rowspan="1" colspan="1">0.023</td></tr><tr><td rowspan="1" colspan="1">9 <bold><italic><tp:taxon-name><tp:taxon-name-part taxon-name-part-type="genus" reg="Sarika">S.</tp:taxon-name-part> <tp:taxon-name-part taxon-name-part-type="species" reg="megalogyne">megalogyne</tp:taxon-name-part></tp:taxon-name></italic></bold></td><td rowspan="1" colspan="1">0.064</td><td rowspan="1" colspan="1">0.104</td><td rowspan="1" colspan="1">0.068</td><td rowspan="1" colspan="1">0.078</td><td rowspan="1" colspan="1">0.071</td><td rowspan="1" colspan="1">0.066</td><td rowspan="1" colspan="1">0.074</td><td rowspan="1" colspan="1">0.071</td><td rowspan="1" colspan="1">0.014</td></tr><tr><td rowspan="1" colspan="1">10 <bold><italic><tp:taxon-name><tp:taxon-name-part taxon-name-part-type="genus" reg="Sarika">S.</tp:taxon-name-part> <tp:taxon-name-part taxon-name-part-type="species" reg="subheptagyra">subheptagyra</tp:taxon-name-part></tp:taxon-name></italic></bold></td><td rowspan="1" colspan="1">0.065</td><td rowspan="1" colspan="1">0.087</td><td rowspan="1" colspan="1">0.063</td><td rowspan="1" colspan="1">0.090</td><td rowspan="1" colspan="1">0.079</td><td rowspan="1" colspan="1">0.074</td><td rowspan="1" colspan="1">0.082</td><td rowspan="1" colspan="1">0.081</td><td rowspan="1" colspan="1">0.069</td><td rowspan="1" colspan="1">0.024</td></tr><tr><td rowspan="1" colspan="1">11 <italic><tp:taxon-name><tp:taxon-name-part taxon-name-part-type="genus" reg="Sarika">S.</tp:taxon-name-part> <tp:taxon-name-part taxon-name-part-type="species" reg="hainesi">hainesi</tp:taxon-name-part></tp:taxon-name></italic></td><td rowspan="1" colspan="1">0.066</td><td rowspan="1" colspan="1">0.091</td><td rowspan="1" colspan="1">0.064</td><td rowspan="1" colspan="1">0.074</td><td rowspan="1" colspan="1">0.074</td><td rowspan="1" colspan="1">0.070</td><td rowspan="1" colspan="1">0.057</td><td rowspan="1" colspan="1">0.073</td><td rowspan="1" colspan="1">0.066</td><td rowspan="1" colspan="1">0.073</td><td rowspan="1" colspan="1">0.024</td></tr><tr><td rowspan="1" colspan="1">12 <italic><tp:taxon-name><tp:taxon-name-part taxon-name-part-type="genus" reg="Sarika">S.</tp:taxon-name-part> <tp:taxon-name-part taxon-name-part-type="species" reg="bocourti">bocourti</tp:taxon-name-part></tp:taxon-name></italic></td><td rowspan="1" colspan="1">0.069</td><td rowspan="1" colspan="1">0.104</td><td rowspan="1" colspan="1">0.069</td><td rowspan="1" colspan="1">0.092</td><td rowspan="1" colspan="1">0.079</td><td rowspan="1" colspan="1">0.071</td><td rowspan="1" colspan="1">0.071</td><td rowspan="1" colspan="1">0.081</td><td rowspan="1" colspan="1">0.076</td><td rowspan="1" colspan="1">0.075</td><td rowspan="1" colspan="1">0.070</td><td rowspan="1" colspan="1">0</td></tr><tr><td rowspan="1" colspan="1">13 <bold><italic><tp:taxon-name><tp:taxon-name-part taxon-name-part-type="genus" reg="Sarika">S.</tp:taxon-name-part> <tp:taxon-name-part taxon-name-part-type="species" reg="inferospira">inferospira</tp:taxon-name-part></tp:taxon-name></italic></bold></td><td rowspan="1" colspan="1">0.078</td><td rowspan="1" colspan="1">0.111</td><td rowspan="1" colspan="1">0.074</td><td rowspan="1" colspan="1">0.086</td><td rowspan="1" colspan="1">0.081</td><td rowspan="1" colspan="1">0.083</td><td rowspan="1" colspan="1">0.069</td><td rowspan="1" colspan="1">0.088</td><td rowspan="1" colspan="1">0.079</td><td rowspan="1" colspan="1">0.089</td><td rowspan="1" colspan="1">0.069</td><td rowspan="1" colspan="1">0.046</td><td rowspan="1" colspan="1">0.001</td></tr><tr><td rowspan="1" colspan="1">14 <bold><italic><tp:taxon-name><tp:taxon-name-part taxon-name-part-type="genus" reg="Sarika">S.</tp:taxon-name-part> <tp:taxon-name-part taxon-name-part-type="species" reg="melanospira">melanospira</tp:taxon-name-part></tp:taxon-name></italic></bold></td><td rowspan="1" colspan="1">0.080</td><td rowspan="1" colspan="1">0.103</td><td rowspan="1" colspan="1">0.080</td><td rowspan="1" colspan="1">0.097</td><td rowspan="1" colspan="1">0.094</td><td rowspan="1" colspan="1">0.082</td><td rowspan="1" colspan="1">0.081</td><td rowspan="1" colspan="1">0.086</td><td rowspan="1" colspan="1">0.074</td><td rowspan="1" colspan="1">0.082</td><td rowspan="1" colspan="1">0.076</td><td rowspan="1" colspan="1">0.051</td><td rowspan="1" colspan="1">0.053</td><td rowspan="1" colspan="1">0.005</td></tr><tr><td rowspan="1" colspan="1">15 <bold><italic><tp:taxon-name><tp:taxon-name-part taxon-name-part-type="genus" reg="Sarika">S.</tp:taxon-name-part> <tp:taxon-name-part taxon-name-part-type="species" reg="pellosa">pellosa</tp:taxon-name-part></tp:taxon-name></italic></bold></td><td rowspan="1" colspan="1">0.064</td><td rowspan="1" colspan="1">0.086</td><td rowspan="1" colspan="1">0.065</td><td rowspan="1" colspan="1">0.086</td><td rowspan="1" colspan="1">0.071</td><td rowspan="1" colspan="1">0.070</td><td rowspan="1" colspan="1">0.060</td><td rowspan="1" colspan="1">0.072</td><td rowspan="1" colspan="1">0.070</td><td rowspan="1" colspan="1">0.071</td><td rowspan="1" colspan="1">0.057</td><td rowspan="1" colspan="1">0.053</td><td rowspan="1" colspan="1">0.065</td><td rowspan="1" colspan="1">0.066</td><td rowspan="1" colspan="1">0.021</td></tr><tr><td rowspan="1" colspan="1">16 <italic><tp:taxon-name><tp:taxon-name-part taxon-name-part-type="genus" reg="Sarika">S.</tp:taxon-name-part> <tp:taxon-name-part taxon-name-part-type="species" reg="dugasti">dugasti</tp:taxon-name-part></tp:taxon-name></italic></td><td rowspan="1" colspan="1">0.097</td><td rowspan="1" colspan="1">0.109</td><td rowspan="1" colspan="1">0.103</td><td rowspan="1" colspan="1">0.120</td><td rowspan="1" colspan="1">0.112</td><td rowspan="1" colspan="1">0.111</td><td rowspan="1" colspan="1">0.102</td><td rowspan="1" colspan="1">0.107</td><td rowspan="1" colspan="1">0.104</td><td rowspan="1" colspan="1">0.108</td><td rowspan="1" colspan="1">0.101</td><td rowspan="1" colspan="1">0.107</td><td rowspan="1" colspan="1">0.119</td><td rowspan="1" colspan="1">0.109</td><td rowspan="1" colspan="1">0.101</td><td rowspan="1" colspan="1">0.037</td></tr><tr><td rowspan="1" colspan="1">17 <bold><italic><tp:taxon-name><tp:taxon-name-part taxon-name-part-type="genus" reg="Sarika">S.</tp:taxon-name-part> <tp:taxon-name-part taxon-name-part-type="species" reg="solemi">solemi</tp:taxon-name-part></tp:taxon-name></italic></bold></td><td rowspan="1" colspan="1">0.097</td><td rowspan="1" colspan="1">0.110</td><td rowspan="1" colspan="1">0.104</td><td rowspan="1" colspan="1">0.118</td><td rowspan="1" colspan="1">0.110</td><td rowspan="1" colspan="1">0.109</td><td rowspan="1" colspan="1">0.089</td><td rowspan="1" colspan="1">0.110</td><td rowspan="1" colspan="1">0.097</td><td rowspan="1" colspan="1">0.096</td><td rowspan="1" colspan="1">0.102</td><td rowspan="1" colspan="1">0.103</td><td rowspan="1" colspan="1">0.110</td><td rowspan="1" colspan="1">0.105</td><td rowspan="1" colspan="1">0.091</td><td rowspan="1" colspan="1">0.078</td><td rowspan="1" colspan="1">0.029</td></tr></tbody></table></table-wrap></tp:treatment-sec><ref-list><ref id="B61"><mixed-citation xmlns:xlink="http://www.w3.org/1999/xlink" xlink:type="simple"><person-group><name name-style="western"><surname>Pfeiffer</surname><given-names>L</given-names></name></person-group> (<year>1856b</year>) Novitates Conchologicae. Series prima. <tp:taxon-name><tp:taxon-name-part taxon-name-part-type="phylum">Mollusca</tp:taxon-name-part></tp:taxon-name> extramarina. Descriptions et figures de coquilles, estramarines nouvelles, ou peu connues. Beschreibung und Abbidung neuer order kritischer Land- und Süsswasser Mollusken. Tome 1, Lief. 5–8: 49–90. [pls 13–24] [Published in parts, dates follow Johnson (1969)]</mixed-citation></ref><ref id="B45"><mixed-citation xmlns:xlink="http://www.w3.org/1999/xlink" xlink:type="simple"><person-group><name name-style="western"><surname>Martens von</surname><given-names>E</given-names></name></person-group> (<year>1867</year>) Die Preussische Expedition nach Ost-Asien. Verlag der Königlichen Geheimen Ober-Hofbuchdruckerei, 477 pp.</mixed-citation></ref><ref id="B64"><mixed-citation xmlns:xlink="http://www.w3.org/1999/xlink" xlink:type="simple"><person-group><name name-style="western"><surname>Pfeiffer</surname><given-names>L</given-names></name></person-group> (<year>1868</year>) Monographia Heliceorum Viventium, Supplementum Tertium. Volume 5. Lipsiae: F.A. Brockhaus, 565 pp.</mixed-citation></ref><ref id="B19"><mixed-citation xmlns:xlink="http://www.w3.org/1999/xlink" xlink:type="simple"><person-group><name name-style="western"><surname>Fischer</surname><given-names>H</given-names></name><name name-style="western"><surname>Dautzenberg</surname><given-names>P</given-names></name></person-group> (<year>1904</year>) <article-title>Catalogue des mollusques terrestres et fluviatiles de ľIndo- Chine orientale cités jusqu’ à ce jour.</article-title><source>In: Mission Pavie, Etudes Diverses</source><volume>3</volume>: <fpage>390</fpage>–<lpage>450</lpage>.</mixed-citation></ref><ref id="B18"><mixed-citation xmlns:xlink="http://www.w3.org/1999/xlink" xlink:type="simple"><person-group><name name-style="western"><surname>Fischer</surname><given-names>P</given-names></name></person-group> (<year>1891</year>) <source>Catalogue et distribution géographique des Mollusques terrestres, fluviatiles &amp; marins ďune partie de ľIndo-Chine (Siam, Laos, Cambodge, Cochinchine, Annam, Tonkin).</source><publisher-name>Imprimerie Dejussieu Père et Fils</publisher-name>, <publisher-loc>Autun</publisher-loc>, <size units="page">192 pp</size>. <ext-link xlink:type="simple" ext-link-type="doi" xlink:href="10.5962/bhl.title.14809">https://doi.org/10.5962/bhl.title.14809</ext-link></mixed-citation></ref><ref id="B75"><mixed-citation xmlns:xlink="http://www.w3.org/1999/xlink" xlink:type="simple"><person-group><name name-style="western"><surname>Saurin</surname><given-names>E</given-names></name></person-group> (<year>1953</year>) <article-title>Coquilles nouvelles de ľIndochine.</article-title><source>Journal de Conchyliologie</source><volume>93</volume>: <fpage>113</fpage>–<lpage>120</lpage>.</mixed-citation></ref><ref id="B31"><mixed-citation xmlns:xlink="http://www.w3.org/1999/xlink" xlink:type="simple"><person-group><name name-style="western"><surname>Hemmen</surname><given-names>J</given-names></name><name name-style="western"><surname>Hemmen</surname><given-names>C</given-names></name></person-group> (<year>2001</year>) <article-title>Aktualisierte Liste der terrestrischen Gastropoden Thailands.</article-title><source>Schriften zur Malakozoologie aus dem Haus der Natur-Cismar</source><volume>18</volume>: <fpage>35</fpage>–<lpage>70</lpage>.</mixed-citation></ref><ref id="B36"><mixed-citation xmlns:xlink="http://www.w3.org/1999/xlink" xlink:type="simple"><person-group><name name-style="western"><surname>Inkhavilay</surname><given-names>K</given-names></name><name name-style="western"><surname>Sutcharit</surname><given-names>C</given-names></name><name name-style="western"><surname>Bantaowong</surname><given-names>U</given-names></name><name name-style="western"><surname>Chanabun</surname><given-names>R</given-names></name><name name-style="western"><surname>Siriwut</surname><given-names>W</given-names></name><name name-style="western"><surname>Srisonchai</surname><given-names>R</given-names></name><name name-style="western"><surname>Pholyotha</surname><given-names>A</given-names></name><name name-style="western"><surname>Jirapatrasilp</surname><given-names>P</given-names></name><name name-style="western"><surname>Panha</surname><given-names>S</given-names></name></person-group> (<year>2019</year>) <article-title>Annotated checklist of the terrestrial molluscs from Laos (<tp:taxon-name><tp:taxon-name-part taxon-name-part-type="phylum">Mollusca</tp:taxon-name-part></tp:taxon-name>, <tp:taxon-name><tp:taxon-name-part taxon-name-part-type="class">Gastropoda</tp:taxon-name-part></tp:taxon-name>).</article-title><source>ZooKeys</source><volume>834</volume>: <fpage>1</fpage>–<lpage>166</lpage>. <ext-link xlink:type="simple" ext-link-type="doi" xlink:href="10.3897/zookeys.834.28800">https://doi.org/10.3897/zookeys.834.28800</ext-link></mixed-citation></ref><ref id="B28"><mixed-citation xmlns:xlink="http://www.w3.org/1999/xlink" xlink:type="simple"><person-group><name name-style="western"><surname>Haines</surname><given-names>WA</given-names></name></person-group> (<year>1858</year>) <article-title>Descriptions of four new species of terrestrial shells from Siam.</article-title><source>Annals of the Lyceum of Natural History of New York</source><volume>6</volume>: <fpage>157</fpage>–<lpage>158</lpage>. <ext-link xlink:type="simple" ext-link-type="doi" xlink:href="10.1111/j.1749-6632.1858.tb00358.x">https://doi.org/10.1111/j.1749-6632.1858.tb00358.x</ext-link></mixed-citation></ref><ref id="B17"><mixed-citation xmlns:xlink="http://www.w3.org/1999/xlink" xlink:type="simple"><person-group><name name-style="western"><surname>Feltus</surname><given-names>GH</given-names></name></person-group> (<year>1924</year>) The Man with the Gentle Heart Samuel Reynolds House of Siam, Pioneer Medical Missionary, 1847–1876. Fleming H. Revell Company USA, 256 pp.</mixed-citation></ref><ref id="B82"><mixed-citation xmlns:xlink="http://www.w3.org/1999/xlink" xlink:type="simple"><person-group><name name-style="western"><surname>Solem</surname><given-names>A</given-names></name></person-group> (<year>1966</year>) <article-title>Some non-marine mollusks from Thailand.</article-title><source>Spolia Zoologia Musei Hauniensis</source><volume>24</volume>: <fpage>1</fpage>–<lpage>110</lpage>.</mixed-citation></ref><ref id="B60"><mixed-citation xmlns:xlink="http://www.w3.org/1999/xlink" xlink:type="simple"><person-group><name name-style="western"><surname>Pfeiffer</surname><given-names>L</given-names></name></person-group> (<year>1856a</year>) <article-title>Descriptions of twenty-five new species of land-shells, from the collection of H. Cuming, Esq.</article-title><source>Proceedings of the Zoological Society of London</source><volume>24</volume>: <fpage>32</fpage>–<lpage>36</lpage>.</mixed-citation></ref></ref-list></tp:taxon-treatment>
