# Supplementary material for: Integrative taxonomic revision of the land snail genus Sarika Godwin-Austen, 1907 in Thailand, with descriptions of nine new species (Eupulmonata, Ariophantidae)
Source: Zookeys. 2020 Oct 20;976:1–100. doi: 10.3897/zookeys.976.53859 (PMC7591553; doi:10.3897/zookeys.976.53859)
Supplement: XML Treatment for Sarika gratesi [file zookeys.976.53859-treatment19.xml]

<!DOCTYPE tp:taxon-treatment
  PUBLIC "-//TaxonX//DTD Taxonomic Treatment Publishing DTD v0 20100105//EN" "tax-treatment-NSO.dtd">
<tp:taxon-treatment xmlns:tp="http://www.plazi.org/taxpub"><tp:treatment-meta><kwd-group><label>Taxon classification</label><kwd><named-content xmlns:xlink="http://www.w3.org/1999/xlink" content-type="kingdom">Animalia</named-content></kwd><kwd><named-content xmlns:xlink="http://www.w3.org/1999/xlink" content-type="order">Stylommatophora</named-content></kwd><kwd><named-content xmlns:xlink="http://www.w3.org/1999/xlink" content-type="family">Ariophantidae</named-content></kwd></kwd-group><mixed-citation publication-type="journal"><person-group><name><surname>Pholyotha</surname><given-names>Arthit</given-names></name><name><surname>Sutcharit</surname><given-names>Chirasak</given-names></name><name><surname>Tongkerd</surname><given-names>Piyoros</given-names></name><name><surname>Panha</surname><given-names>Somsak</given-names></name></person-group><article-title>Integrative taxonomic revision of the land snail genus <italic><tp:taxon-name><tp:taxon-name-part taxon-name-part-type="genus" reg="Sarika">Sarika</tp:taxon-name-part></tp:taxon-name></italic> Godwin-Austen, 1907 in Thailand, with descriptions of nine new species (<tp:taxon-name><tp:taxon-name-part taxon-name-part-type="suborder">Eupulmonata</tp:taxon-name-part></tp:taxon-name>, <tp:taxon-name><tp:taxon-name-part taxon-name-part-type="family">Ariophantidae</tp:taxon-name-part></tp:taxon-name>)</article-title><source>Zookeys</source><day>20</day><month>10</month><year>2020</year><volume>976</volume><fpage>1</fpage><lpage>100</lpage><pub-id pub-id-type="doi">10.3897/zookeys.976.53859</pub-id></mixed-citation></tp:treatment-meta><tp:nomenclature><tp:taxon-name><object-id xmlns:xlink="http://www.w3.org/1999/xlink" content-type="arpha" xlink:type="simple">B6073C89-28CE-513D-B8B0-8369C717ED51</object-id>
                <tp:taxon-name-part taxon-name-part-type="genus" reg="Sarika">Sarika</tp:taxon-name-part>
                <tp:taxon-name-part taxon-name-part-type="species" reg="gratesi">gratesi</tp:taxon-name-part>
                <object-id xmlns:xlink="http://www.w3.org/1999/xlink" content-type="zoobank" xlink:type="simple">http://zoobank.org/B61773AB-0762-4B4D-A097-162ED9C43720</object-id>
              </tp:taxon-name><tp:taxon-authority>Pholyotha &amp; Panha</tp:taxon-authority><tp:taxon-status xmlns:xlink="http://www.w3.org/1999/xlink" xlink:type="simple">sp. nov.</tp:taxon-status><xref ref-type="fig" rid="F49">Figs 49</xref><xref ref-type="fig" rid="F50">, 50A, B</xref></tp:nomenclature><tp:treatment-sec sec-type="type material" id="SECID0EIMGM"><title>Type material.</title><p><bold><italic>Holotype</italic></bold><named-content xmlns:xlink="http://www.w3.org/1999/xlink" content-type="dwc:institutional_code" xlink:type="simple">CUMZ</named-content> 7275 (Fig. <xref ref-type="fig" rid="F50">50A</xref>, width 16.5 mm, height 8.8 mm). <bold><italic>Paratypes</italic></bold><named-content xmlns:xlink="http://www.w3.org/1999/xlink" content-type="dwc:institutional_code" xlink:type="simple">CUMZ</named-content> 7276 (10 shells; Fig. <xref ref-type="fig" rid="F50">50B</xref>, width 16.0 mm, height 8.3 mm), 7912 (30 shells), <named-content xmlns:xlink="http://www.w3.org/1999/xlink" content-type="dwc:institutional_code" xlink:type="simple">NHMUK</named-content> 20200289 (two shells), <named-content xmlns:xlink="http://www.w3.org/1999/xlink" content-type="dwc:institutional_code" xlink:type="simple">SMF</named-content> (two shells), <named-content xmlns:xlink="http://www.w3.org/1999/xlink" content-type="dwc:institutional_code" xlink:type="simple">ZRC</named-content>.MOL.017031 (two shells).</p></tp:treatment-sec><tp:treatment-sec sec-type="material" id="SECID0EGOGM"><title>Other material examined.</title><p><bold>Thailand-Northeastern.</bold> Dry dipterocarp forest at Phu Lan Kha, Nong Bua Daeng, Chaiyaphum, <named-content xmlns:xlink="http://www.w3.org/1999/xlink" content-type="dwc:verbatimCoordinates" xlink:type="simple"><named-content content-type="geo-json" specific-use="{&#34;type&#34;:&#34;Point&#34;,&#34;coordinates&#34;:[101.875944,16.000250]}" id="NCID0EROGM" xlink:type="simple">16°00'00.9"N, 101°52'33.4"E</named-content></named-content>: <named-content xmlns:xlink="http://www.w3.org/1999/xlink" content-type="dwc:institutional_code" xlink:type="simple">CUMZ</named-content> 7277.</p></tp:treatment-sec><tp:treatment-sec sec-type="type locality" id="SECID0E5OGM"><title>Type locality.</title><p>The limestone outcrop with dry deciduous forest at Tham Phraya Nakarat (Cave), Chum Phae, Khon Kaen, Thailand, <named-content xmlns:xlink="http://www.w3.org/1999/xlink" content-type="dwc:verbatimCoordinates" xlink:type="simple"><named-content content-type="geo-json" specific-use="{&#34;type&#34;:&#34;Point&#34;,&#34;coordinates&#34;:[101.953806,16.808417]}" id="NCID0EHPGM" xlink:type="simple">16°48'30.3"N, 101°57'13.7"E</named-content></named-content>.</p></tp:treatment-sec><tp:treatment-sec sec-type="diagnosis" id="SECID0EMPGM"><title>Diagnosis.</title><p>Shell medium-sized, depressed to strongly depressed, and pale brown. Aperture irregular with peristome rather simple above then expanded middle with curved inside aperture and thickened below periphery.</p><fig id="F49" position="float" orientation="portrait"><object-id xmlns:xlink="http://www.w3.org/1999/xlink" content-type="doi" xlink:type="simple">10.3897/zookeys.976.53859.figure49</object-id><object-id xmlns:xlink="http://www.w3.org/1999/xlink" content-type="arpha" xlink:type="simple">C724FB89-9C35-54F2-B33C-C1735F7E1B43</object-id><label>Figure 49.</label><caption><p>Geographic distribution of <italic><tp:taxon-name><tp:taxon-name-part taxon-name-part-type="genus" reg="Sarika">Sarika</tp:taxon-name-part> <tp:taxon-name-part taxon-name-part-type="species" reg="gratesi">gratesi</tp:taxon-name-part></tp:taxon-name></italic> sp. nov. based on the specimens examined herein.</p></caption><graphic xmlns:xlink="http://www.w3.org/1999/xlink" xlink:href="zookeys-976-001-g049.jpg" position="float" orientation="portrait" xlink:type="simple" id="oo_464431.jpg"><uri content-type="original_file" xlink:type="simple">https://binary.pensoft.net/fig/464431</uri></graphic></fig></tp:treatment-sec><tp:treatment-sec sec-type="description" id="SECID0EJQGM"><title>Description.</title><p><bold><italic>Shell</italic>.</bold> Shell depressed to strongly depressed or nearly flattened, medium-sized (shell width up to 17.4 mm, shell height up to 8.8 mm), rather thin, and slightly opaque. Shell surface smooth, polished and with thin growth lines; shell colour pale brown. Whorls 6–7, increasing regularly; body whorl large and well rounded. Spire little to moderately elevated; suture impressed. Aperture crescent-shaped and open obliquely; peristome irregular. Apertural lip at upper periphery simple; at periphery with invagination of triangular lip (beak-like); at below periphery rather thickened inside aperture and little expanded. Columellar margin straight, slightly thickened and expanded near umbilicus. Umbilicus narrowly opened (Fig. <xref ref-type="fig" rid="F50">50A, B</xref>).</p><fig id="F50" position="float" orientation="portrait"><object-id xmlns:xlink="http://www.w3.org/1999/xlink" content-type="doi" xlink:type="simple">10.3897/zookeys.976.53859.figure50</object-id><object-id xmlns:xlink="http://www.w3.org/1999/xlink" content-type="arpha" xlink:type="simple">B0EBF874-33F9-576E-9AD0-CF8D5268E019</object-id><label>Figure 50.</label><caption><p>Shells of <italic><tp:taxon-name><tp:taxon-name-part taxon-name-part-type="genus" reg="Sarika">Sarika</tp:taxon-name-part></tp:taxon-name></italic> spp. <bold>A, B</bold><italic><tp:taxon-name><tp:taxon-name-part taxon-name-part-type="genus" reg="Sarika">Sarika</tp:taxon-name-part> <tp:taxon-name-part taxon-name-part-type="species" reg="gratesi">gratesi</tp:taxon-name-part></tp:taxon-name></italic> sp. nov. <bold>A</bold> holotype <named-content xmlns:xlink="http://www.w3.org/1999/xlink" content-type="dwc:institutional_code" xlink:type="simple">CUMZ</named-content> 7275 and <bold>B</bold> paratype <named-content xmlns:xlink="http://www.w3.org/1999/xlink" content-type="dwc:institutional_code" xlink:type="simple">CUMZ</named-content> 7276 <bold>C, D</bold><italic><tp:taxon-name><tp:taxon-name-part taxon-name-part-type="genus" reg="Sarika">S.</tp:taxon-name-part> <tp:taxon-name-part taxon-name-part-type="species" reg="pumicata">pumicata</tp:taxon-name-part></tp:taxon-name></italic> syntype <named-content xmlns:xlink="http://www.w3.org/1999/xlink" content-type="dwc:institutional_code" xlink:type="simple">NHMUK</named-content> 1893.2.4.980–981 <bold>E</bold><italic><tp:taxon-name><tp:taxon-name-part taxon-name-part-type="genus" reg="Sarika">S.</tp:taxon-name-part> <tp:taxon-name-part taxon-name-part-type="species" reg="ochtogyra">ochtogyra</tp:taxon-name-part></tp:taxon-name></italic> holotype <named-content xmlns:xlink="http://www.w3.org/1999/xlink" content-type="dwc:institutional_code" xlink:type="simple">SMF</named-content> 227103/1 <bold>F</bold><italic><tp:taxon-name><tp:taxon-name-part taxon-name-part-type="genus" reg="Sarika">S.</tp:taxon-name-part> <tp:taxon-name-part taxon-name-part-type="species" reg="benoiti">benoiti</tp:taxon-name-part></tp:taxon-name></italic> modified from <xref ref-type="bibr" rid="B13">Crosse and Fischer (1863)</xref><bold>G</bold><italic><tp:taxon-name><tp:taxon-name-part taxon-name-part-type="genus" reg="Sarika">S.</tp:taxon-name-part> <tp:taxon-name-part taxon-name-part-type="species" reg="rex">rex</tp:taxon-name-part></tp:taxon-name></italic> modified from <xref ref-type="bibr" rid="B71">Preston (1909)</xref>.</p></caption><graphic xmlns:xlink="http://www.w3.org/1999/xlink" xlink:href="zookeys-976-001-g050.jpg" position="float" orientation="portrait" xlink:type="simple" id="oo_464432.jpg"><uri content-type="original_file" xlink:type="simple">https://binary.pensoft.net/fig/464432</uri></graphic></fig></tp:treatment-sec><tp:treatment-sec sec-type="etymology" id="SECID0EZUGM"><title>Etymology.</title><p>The specific name <italic><tp:taxon-name><tp:taxon-name-part taxon-name-part-type="genus" reg="Sarika"/><tp:taxon-name-part taxon-name-part-type="species" reg="gratesi">gratesi</tp:taxon-name-part></tp:taxon-name></italic> is named in honour to Admiral Chorchat Gra-tes of the Royal Thai Navy, who made possible many fieldtrips especially the remote islands areas in Thailand.</p></tp:treatment-sec><tp:treatment-sec sec-type="distribution" id="SECID0EJVGM"><title>Distribution.</title><p><italic><tp:taxon-name><tp:taxon-name-part taxon-name-part-type="genus" reg="Sarika">Sarika</tp:taxon-name-part> <tp:taxon-name-part taxon-name-part-type="species" reg="gratesi">gratesi</tp:taxon-name-part></tp:taxon-name></italic> sp. nov. is currently known from the restricted area of the dry deciduous and dry dipterocarp forests in Khon Kaen and Chaiyaphum provinces (Fig. <xref ref-type="fig" rid="F49">49</xref>).</p></tp:treatment-sec><tp:treatment-sec sec-type="remarks" id="SECID0E5VGM"><title>Remarks.</title><p>This new species is easy to distinguish from all known <italic><tp:taxon-name><tp:taxon-name-part taxon-name-part-type="genus" reg="Sarika">Sarika</tp:taxon-name-part></tp:taxon-name></italic> as well as <italic><tp:taxon-name><tp:taxon-name-part taxon-name-part-type="genus" reg="Macrochlamys">Macrochlamys</tp:taxon-name-part></tp:taxon-name></italic> species by its unique beak-like lip, while all other species in these two genera have simple to little thickened lips. Only, <italic><tp:taxon-name><tp:taxon-name-part taxon-name-part-type="genus" reg="Macrochlamys">Macrochlamys</tp:taxon-name-part> <tp:taxon-name-part taxon-name-part-type="species" reg="aspides">aspides</tp:taxon-name-part></tp:taxon-name></italic> (<xref ref-type="bibr" rid="B7">Benson 1863</xref>) from Myanmar tends to have a slightly thickened and expanded lip at below periphery, but <italic><tp:taxon-name><tp:taxon-name-part taxon-name-part-type="genus" reg="Sarika">Sarika</tp:taxon-name-part> <tp:taxon-name-part taxon-name-part-type="species" reg="gratesi">gratesi</tp:taxon-name-part></tp:taxon-name></italic> sp. nov. has a projecting and curved triangular shape lip at the periphery. <italic><tp:taxon-name><tp:taxon-name-part taxon-name-part-type="genus" reg="Sarika">Sarika</tp:taxon-name-part> <tp:taxon-name-part taxon-name-part-type="species" reg="gratesi">gratesi</tp:taxon-name-part></tp:taxon-name></italic> sp. nov. is identical to <italic><tp:taxon-name><tp:taxon-name-part taxon-name-part-type="genus" reg="Sarika">Sarika</tp:taxon-name-part></tp:taxon-name></italic> because its shells are matched with <italic><tp:taxon-name><tp:taxon-name-part taxon-name-part-type="genus" reg="Sarika">Sarika</tp:taxon-name-part></tp:taxon-name></italic> more than the Siam <italic><tp:taxon-name><tp:taxon-name-part taxon-name-part-type="genus" reg="Macrochlamys">Macrochlamys</tp:taxon-name-part></tp:taxon-name></italic> (<xref ref-type="bibr" rid="B66">Pholyotha et al. 2018</xref>).</p></tp:treatment-sec><ref-list><ref id="B13"><mixed-citation xmlns:xlink="http://www.w3.org/1999/xlink" xlink:type="simple"><person-group><name name-style="western"><surname>Crosse</surname><given-names>H</given-names></name><name name-style="western"><surname>Fischer</surname><given-names>P</given-names></name></person-group> (<year>1863</year>) <article-title>Note sur la faune malacologique de Cochinchine, comprenant la description des espèces nouvelles ou peu connues.</article-title><source>Journal de Conchyliologie</source><volume>11</volume>: <fpage>343</fpage>–<lpage>379</lpage>.</mixed-citation></ref><ref id="B71"><mixed-citation xmlns:xlink="http://www.w3.org/1999/xlink" xlink:type="simple"><person-group><name name-style="western"><surname>Preston</surname><given-names>HB</given-names></name></person-group> (<year>1909</year>) <article-title>Descriptions of new species of <italic><tp:taxon-name><tp:taxon-name-part taxon-name-part-type="genus">Macrochlamys</tp:taxon-name-part></tp:taxon-name></italic> and <italic><tp:taxon-name><tp:taxon-name-part taxon-name-part-type="genus">Pseudodon</tp:taxon-name-part></tp:taxon-name></italic> from Siam.</article-title><source>Proceedings of the Malacological Society of London</source><volume>8</volume>: <fpage>202</fpage>–<lpage>202</lpage>.</mixed-citation></ref><ref id="B7"><mixed-citation xmlns:xlink="http://www.w3.org/1999/xlink" xlink:type="simple"><person-group><name name-style="western"><surname>Benson</surname><given-names>WH</given-names></name></person-group> (<year>1863</year>) Characters of new land-shells from the Andaman Islands, Burmah, and Ceylon, and of the animal of <italic>Sophina</italic>. Annals and Magazine of Natural History Series 3, 11: 318–323. <ext-link xlink:type="simple" ext-link-type="doi" xlink:href="10.1080/00222936308681435">https://doi.org/10.1080/00222936308681435</ext-link></mixed-citation></ref><ref id="B66"><mixed-citation xmlns:xlink="http://www.w3.org/1999/xlink" xlink:type="simple"><person-group><name name-style="western"><surname>Pholyotha</surname><given-names>A</given-names></name><name name-style="western"><surname>Sutcharit</surname><given-names>C</given-names></name><name name-style="western"><surname>Panha</surname><given-names>S</given-names></name></person-group> (<year>2018</year>) <article-title>The land snail genus <italic><tp:taxon-name><tp:taxon-name-part taxon-name-part-type="genus">Macrochlamys</tp:taxon-name-part></tp:taxon-name></italic> Gray, 1847 from Thailand, with descriptions of five new species (<tp:taxon-name><tp:taxon-name-part taxon-name-part-type="infraclass">Pulmonata</tp:taxon-name-part></tp:taxon-name>: <tp:taxon-name><tp:taxon-name-part taxon-name-part-type="family">Ariophantidae</tp:taxon-name-part></tp:taxon-name>).</article-title><source>Raffles Bulletin of Zoology</source><volume>66</volume>: <fpage>763</fpage>–<lpage>781</lpage>.</mixed-citation></ref></ref-list></tp:taxon-treatment>
